# Supplementary material for: Context-aware genomic surveillance reveals hidden transmission of a carbapenemase-producing Klebsiella pneumoniae
Source: Microb Genom. 2021 Dec 16;7(12):000741. doi: 10.1099/mgen.0.000741 (PMC8767333; doi:10.1099/mgen.0.000741)
Supplement: Supplementary material 2 [file mgen-7-0741-s002.xlsx]

## Sheet: Sheet1
name	study	DOI	PRJ	accession	assembly	strain	date	country	local	latitude	longitude	comment
19142e05-7365-4b55-abcc-9ba0dec235d2	Becker et al.	10.1186/s13756-018-0352-y	PRJEB18621	ERR1761469	self	279/15	2012-XX-XX	Germany	Berlin	52.517036499999996	13.388859900000002	read dataset only identified through literature survey
b46aaf43-ceb2-48d3-83be-4f5a09d51a6f	Becker et al.	10.1186/s13756-018-0352-y	PRJEB18621	ERR1761471	self	281/15	2012-XX-XX	Germany	Baden-Wuerrtemberg	48.778448499999996	9.1800132	read dataset only identified through literature survey
5ff74395-23fb-4f8e-9c32-233034f1d093	Becker et al.	10.1186/s13756-018-0352-y	PRJEB18621	ERR1761472	self	283/15	2013-XX-XX	Germany	Saxony	51.0493286	13.7381437	read dataset only identified through literature survey
04edd0f5-2d1e-4c0b-8dd4-ad24f12979e2	Becker et al.	10.1186/s13756-018-0352-y	PRJEB18621	ERR1761474	self	286/15	2014-XX-XX	Germany	Saxony	51.0493286	13.7381437	read dataset only identified through literature survey
77719b0b-8208-429f-917a-94521e9e9a6c	Becker et al.	10.1186/s13756-018-0352-y	PRJEB18621	ERR1761475	self	287/15	2014-XX-XX	Germany	Baden-Wuerrtemberg	48.778448499999996	9.1800132	read dataset only identified through literature survey
93266780-9131-414a-bb0d-0837d9277556	Becker et al.	10.1186/s13756-018-0352-y	PRJEB18621	ERR1761519	self	1136/16	2012-XX-XX	Germany	Saxony	51.0493286	13.7381437	read dataset only identified through literature survey
fb1fb732-4cfc-443e-9e2f-f0349b9aa6d3	Becker et al.	10.1186/s13756-018-0352-y	PRJEB18621	ERR1761520	self	1137/16	2011-XX-XX	Germany	Saxony	51.0493286	13.7381437	read dataset only identified through literature survey
d47db541-9dfc-43d8-9c6c-27dd730a0e9a	Becker et al.	10.1186/s13756-018-0352-y	PRJEB18621	ERR1761521	self	1138/16	2012-XX-XX	Germany	Saxony	51.0493286	13.7381437	read dataset only identified through literature survey
96ff3baf-c152-427a-858d-0bb301d2f3e2	Becker et al.	10.1186/s13756-018-0352-y	PRJEB18621	ERR1761522	self	277/15	2011-XX-XX	Germany	Hesse	50.082038399999995	8.2416556	read dataset only identified through literature survey
f0b5c017-8937-4e18-bca1-af56dec588dc	EuSCAPE	10.1016/S1473-3099(16)30257-2	PRJEB10018	GCF_900500695.1	other	GR030	2013-12-01	Greece	Crete	35.4829528	24.013019699999997	NCBI RefSeq
e25c177c-ff72-4861-8298-8715aaa926aa	EuSCAPE	10.1016/S1473-3099(16)30257-2	PRJEB10018	GCF_900500795.1	other	GR053	2013-11-01	Greece	Thrace	40.6273787	23.047643	NCBI RefSeq
1d372b4a-03b0-4891-b454-c0429fb3a085	EuSCAPE	10.1016/S1473-3099(16)30257-2	PRJEB10018	GCF_900500815.1	other	GR051	2014-01-14	Greece	Thrace	40.6273787	23.047643	NCBI RefSeq
4bbc44fe-d3ba-40c9-bf3a-5720dfa2e28c	EuSCAPE	10.1016/S1473-3099(16)30257-2	PRJEB10018	GCF_900500835.1	other	GR057	2013-11-09	Greece	Thrace	40.6273787	23.047643	NCBI RefSeq
9215e3e7-2751-4093-a661-af355e012c78	EuSCAPE	10.1016/S1473-3099(16)30257-2	PRJEB10018	GCF_900501235.1	other	GR036	2014-01-24	Greece	Crete	35.4829528	24.013019699999997	NCBI RefSeq
9fb0b0e1-bcef-421d-b04a-6820637a4110	UHL		PRJNA742413		self	BK10220	2010-07-09	Germany	Leipzig	51.3406321	12.3747329	collected during Kp-1 outbreak
fd3f1fea-fbb5-418e-b12f-a5b3086a8b08	UHL		PRJNA742413		self	BK12739	XXXX-XX-XX	Germany	Leipzig	51.3406321	12.3747329	collected during Kp-1 outbreak
b76e8ef5-6c4f-4688-a4b7-8349f695b96d	UHL		PRJNA742413		self	BK13597	2010-11-08	Germany	Leipzig	51.3406321	12.3747329	collected during Kp-1 outbreak
2712ff24-e10d-431e-9ca2-237a0e589db8	UHL		PRJNA742413		self	BK13728	2010-09-13	Germany	Leipzig	51.3406321	12.3747329	collected during Kp-1 outbreak
c32fda2a-9bfb-40a9-88f2-70a4eeefd4f7	UHL		PRJNA742413		self	BK16641	2010-11-06	Germany	Leipzig	51.3406321	12.3747329	collected during Kp-1 outbreak
e71cf656-60aa-4d9c-8b41-a2d601868d12	UHL		PRJNA742413		self	BK17487	2010-11-22	Germany	Leipzig	51.3406321	12.3747329	collected during Kp-1 outbreak
f6f71fbb-706f-470c-8819-332d80675af2	UHL		PRJNA742413		self	BK19963	2012-10-19	Germany	Leipzig	51.3406321	12.3747329	collected during Kp-1 outbreak
8440c1a5-58b1-4300-ae40-d864b46f57e6	UHL		PRJNA742413		self	BK372	2011-01-07	Germany	Leipzig	51.3406321	12.3747329	collected during Kp-1 outbreak
a65755a6-e182-41e1-a4bb-e1b2ec1f6a36	UHL		PRJNA742413		self	BK5595	2011-04-24	Germany	Leipzig	51.3406321	12.3747329	collected during Kp-1 outbreak
e51ba54b-0fa2-4438-81cd-d7c2ca9e7033	UHL		PRJNA742413		self	SU2327	2012-10-20	Germany	Leipzig	51.3406321	12.3747329	collected during Kp-1 outbreak
403798e4-8b07-4f0c-954b-f1fb708a859f	UHL		PRJNA742413		self	SU241	2011-01-28	Germany	Leipzig	51.3406321	12.3747329	collected during Kp-1 outbreak
b2fca122-5da9-49d4-af76-4019c3c6c0a3	UHL		PRJNA742413		self	TP1109	2012-02-23	Germany	Leipzig	51.3406321	12.3747329	collected during Kp-1 outbreak
9daa2974-4df8-4a70-a120-72b30490ead1	UHL		PRJNA742413		self	TP1147	2013-02-26	Germany	Leipzig	51.3406321	12.3747329	collected during Kp-1 outbreak
6aadaa20-a870-41ed-a541-227a29d9c60e	UHL		PRJNA742413		self	TP1148	2013-02-26	Germany	Leipzig	51.3406321	12.3747329	collected during Kp-1 outbreak
a7e94487-4952-496d-b82a-826e3f7b4e72	UHL		PRJNA742413		self	TP1149	2013-02-26	Germany	Leipzig	51.3406321	12.3747329	collected during Kp-1 outbreak
3468571c-0747-4777-9dfd-e2edba4e9b41	UHL		PRJNA742413		self	TP1150	2013-02-26	Germany	Leipzig	51.3406321	12.3747329	collected during Kp-1 outbreak
d69c6df8-ab51-414f-a9df-42db5d878c7b	UHL		PRJNA742413		self	TP1557	2013-03-15	Germany	Leipzig	51.3406321	12.3747329	collected during Kp-1 outbreak
72684ee7-2cf4-4bbc-a43f-780c340137df	UHL		PRJNA742413		self	TP19561	XXXX-XX-XX	Germany	Leipzig	51.3406321	12.3747329	collected during Kp-1 outbreak
5abe8078-fdb6-4e90-9075-314bc4238f48	UHL		PRJNA742413		self	TP2518	2012-05-24	Germany	Leipzig	51.3406321	12.3747329	collected during Kp-1 outbreak
669c1a11-7535-4341-bfce-24551979c7cc	UHL		PRJNA742413		self	TP2864	2012-06-14	Germany	Leipzig	51.3406321	12.3747329	collected during Kp-1 outbreak
1ce172a8-b060-44a2-af53-1746d2c011f2	UHL		PRJNA742413		self	TP3052	2012-06-21	Germany	Leipzig	51.3406321	12.3747329	collected during Kp-1 outbreak
65435089-0b63-424f-b60b-130c5fe6dc10	UHL		PRJNA742413		self	TP3160	2012-06-27	Germany	Leipzig	51.3406321	12.3747329	collected during Kp-1 outbreak
7ab5cd3e-524b-4f3e-9951-04d783bcef78	UHL		PRJNA742413		self	TP3202	2012-07-01	Germany	Leipzig	51.3406321	12.3747329	collected during Kp-1 outbreak
ee0b5e80-73e8-45c2-a53a-3de11749ba23	UHL		PRJNA742413		self	TP3870	2013-07-03	Germany	Leipzig	51.3406321	12.3747329	collected during Kp-1 outbreak
ec773d95-2eb3-4552-984c-169d6973d47f	UHL		PRJNA742413		self	TP3965	2012-08-18	Germany	Leipzig	51.3406321	12.3747329	collected during Kp-1 outbreak
a74949e3-e3dd-4bec-b7b3-67fc8bf96553	UHL		PRJNA742413		self	TP3995	2012-08-20	Germany	Leipzig	51.3406321	12.3747329	collected during Kp-1 outbreak
f5332f91-36c7-412b-ba3e-91e2ccb44181	UHL		PRJNA742413		self	TP4252	2012-09-05	Germany	Leipzig	51.3406321	12.3747329	collected during Kp-1 outbreak
50fbca58-5dfd-4448-bd7b-3c088f3c0b1d	UHL		PRJNA742413		self	TP4290	2012-09-09	Germany	Leipzig	51.3406321	12.3747329	collected during Kp-1 outbreak
78fa0037-d007-45f2-9d5d-87652920aab3	UHL		PRJNA742413		self	TP4303	2012-09-10	Germany	Leipzig	51.3406321	12.3747329	collected during Kp-1 outbreak
95eed82a-558e-4eed-812f-d7e1d234b0bf	UHL		PRJNA742413		self	TP4519	2012-09-24	Germany	Leipzig	51.3406321	12.3747329	collected during Kp-1 outbreak
c996adc3-c02c-4c41-a656-078eee1f64e5	UHL		PRJNA742413		self	TP4561	2012-09-26	Germany	Leipzig	51.3406321	12.3747329	collected during Kp-1 outbreak
fc65572f-7d4b-4f03-a3fa-f8a515b58dcc	UHL		PRJNA742413		self	TP4748	2012-10-09	Germany	Leipzig	51.3406321	12.3747329	collected during Kp-1 outbreak
b9b8b8a9-b862-4c09-b7f8-e13ab3330be2	UHL		PRJNA742413		self	TP5334	2011-11-22	Germany	Leipzig	51.3406321	12.3747329	collected during Kp-1 outbreak
57d63191-4b23-46ef-839b-7e979143cdf1	UHL		PRJNA742413		self	TP5623	2011-04-25	Germany	Leipzig	51.3406321	12.3747329	collected during Kp-1 outbreak
6b3e6536-5213-444f-8572-425b9ea03a94	UHL		PRJNA742413		self	UR11580	2010-10-14	Germany	Leipzig	51.3406321	12.3747329	collected during Kp-1 outbreak
901dd73f-8d05-47da-83fe-add3d793e06d	UHL		PRJNA742413		self	UR12331	2011-10-03	Germany	Leipzig	51.3406321	12.3747329	collected during Kp-1 outbreak
fa4d4078-9eb8-4d61-8f2c-08ad279e7fda	UHL		PRJNA742413		self	UR12896	2010-11-15	Germany	Leipzig	51.3406321	12.3747329	collected during Kp-1 outbreak
b6300147-57a2-4e7e-9f48-03800431bc63	UHL		PRJNA742413		self	UR13282	2011-10-22	Germany	Leipzig	51.3406321	12.3747329	collected during Kp-1 outbreak
ce48c402-7b0d-4665-8b37-2b52a1a5e144	UHL		PRJNA742413		self	UR13304	2010-11-23	Germany	Leipzig	51.3406321	12.3747329	collected during Kp-1 outbreak
8a23bffb-a00e-40b6-89d4-d051c25ad277	UHL		PRJNA742413		self	UR13546	2010-11-29	Germany	Leipzig	51.3406321	12.3747329	collected during Kp-1 outbreak
b6d5456e-892b-436a-8e47-c2e8048436bf	UHL		PRJNA742413		self	UR14350	2011-11-14	Germany	Leipzig	51.3406321	12.3747329	collected during Kp-1 outbreak
995b79a0-9b2a-4b69-9446-25a7ea4a4d82	UHL		PRJNA742413		self	UR14538	2010-12-20	Germany	Leipzig	51.3406321	12.3747329	collected during Kp-1 outbreak
f95f8c97-a721-4e3a-8b5f-cc987f8e31d1	UHL		PRJNA742413		self	UR1999	2012-02-11	Germany	Leipzig	51.3406321	12.3747329	collected during Kp-1 outbreak
5e93220d-26b4-42a9-b3f4-62f8b7b946c8	UHL		PRJNA742413		self	UR206909	2012-06-19	Germany	Leipzig	51.3406321	12.3747329	collected during Kp-1 outbreak
5b476fd4-2527-4749-a62f-52a02a4ad8d4	UHL		PRJNA742413		self	UR2210	2011-02-17	Germany	Leipzig	51.3406321	12.3747329	collected during Kp-1 outbreak
260026f9-bd26-4b42-a524-7e548bbe0269	UHL		PRJNA742413		self	UR2602	2011-02-27	Germany	Leipzig	51.3406321	12.3747329	collected during Kp-1 outbreak
9d532033-39ea-4d73-8e11-bcb2182225af	UHL		PRJNA742413		self	UR3062	2011-03-08	Germany	Leipzig	51.3406321	12.3747329	collected during Kp-1 outbreak
d1de0953-ca3f-4a0d-8844-bf5998052f42	UHL		PRJNA742413		self	UR3594	2011-03-20	Germany	Leipzig	51.3406321	12.3747329	collected during Kp-1 outbreak
b627e5c1-b8ee-4084-a2db-209208bbf514	UHL		PRJNA742413		self	UR363	2011-01-10	Germany	Leipzig	51.3406321	12.3747329	collected during Kp-1 outbreak
60e6e53c-250a-4b75-ae82-ba4f39704d3d	UHL		PRJNA742413		self	UR535	2013-07-02	Germany	Leipzig	51.3406321	12.3747329	collected during Kp-1 outbreak
33b659cf-0c9b-418f-b77d-851923330c1c	UHL		PRJNA742413		self	UR6147	2011-05-16	Germany	Leipzig	51.3406321	12.3747329	collected during Kp-1 outbreak
dd518f5c-d48a-464d-bff3-4becb51ae5d5	UHL		PRJNA742413		self	UR8729	2012-07-02	Germany	Leipzig	51.3406321	12.3747329	collected during Kp-1 outbreak
bff0a4d3-4bfd-4c99-a159-6d8238084e77	UHL		PRJNA742413		self	VA1013	2013-01-14	Germany	Leipzig	51.3406321	12.3747329	collected during Kp-1 outbreak
acfa6f84-8e6c-4c42-ae3a-e1d9ecdf8bcd	UHL		PRJNA742413		self	VA10454	2011-05-01	Germany	Leipzig	51.3406321	12.3747329	collected during Kp-1 outbreak
d7ab19fb-0d2b-4b1d-ad79-b36ab60c657b	UHL		PRJNA742413		self	VA1160	2011-01-17	Germany	Leipzig	51.3406321	12.3747329	collected during Kp-1 outbreak
03353b94-ecd1-43a1-aaf4-edcfc03f1724	UHL		PRJNA742413		self	VA12339	2012-05-28	Germany	Leipzig	51.3406321	12.3747329	collected during Kp-1 outbreak
5d1ff3ac-9bbb-4980-97eb-013a8d4d474a	UHL		PRJNA742413		self	VA12543	2012-05-29	Germany	Leipzig	51.3406321	12.3747329	collected during Kp-1 outbreak
0727ba2d-d0f0-4cd3-916b-0d2b7636caea	UHL		PRJNA742413		self	VA13125	2011-05-27	Germany	Leipzig	51.3406321	12.3747329	collected during Kp-1 outbreak
0d073b7a-3610-474b-8880-9c8023696bff	UHL		PRJNA742413		self	VA13324	2012-06-06	Germany	Leipzig	51.3406321	12.3747329	collected during Kp-1 outbreak
2f953a6e-8afa-4360-a4f9-2677d2c50ab3	UHL		PRJNA742413		self	VA13343	2012-06-06	Germany	Leipzig	51.3406321	12.3747329	collected during Kp-1 outbreak
31e25b95-73f7-461d-8e96-5049743990de	UHL		PRJNA742413		self	VA1362	2012-01-17	Germany	Leipzig	51.3406321	12.3747329	collected during Kp-1 outbreak
043f09cd-fb4f-46f5-92be-ca40906835c9	UHL		PRJNA742413		self	VA13892	2010-07-15	Germany	Leipzig	51.3406321	12.3747329	collected during Kp-1 outbreak
2997494e-d710-4282-9886-994fcc97a1e7	UHL		PRJNA742413		self	VA15976	2011-06-28	Germany	Leipzig	51.3406321	12.3747329	collected during Kp-1 outbreak
b45a813e-ae4b-4b95-a7d6-d594584e5e50	UHL		PRJNA742413		self	VA1692	2012-01-22	Germany	Leipzig	51.3406321	12.3747329	collected during Kp-1 outbreak
3bd5c07e-64b8-4aec-b6bf-17b4e25fb5b3	UHL		PRJNA742413		self	VA1759	2011-01-24	Germany	Leipzig	51.3406321	12.3747329	collected during Kp-1 outbreak
707f08f0-030a-4192-a556-54e32b3e2dea	UHL		PRJNA742413		self	VA18342	2010-09-15	Germany	Leipzig	51.3406321	12.3747329	collected during Kp-1 outbreak
465637db-0274-4832-bd86-40a1a7df2295	UHL		PRJNA742413		self	VA18593	2012-08-13	Germany	Leipzig	51.3406321	12.3747329	collected during Kp-1 outbreak
2a70fab8-90de-404e-9b53-6198979f5da5	UHL		PRJNA742413		self	VA20341	2010-10-12	Germany	Leipzig	51.3406321	12.3747329	collected during Kp-1 outbreak
3ea50108-a80a-46a6-94bb-a9bd44b007c1	UHL		PRJNA742413		self	VA21335	2011-09-01	Germany	Leipzig	51.3406321	12.3747329	collected during Kp-1 outbreak
1c237c68-beb3-4fbd-a6dc-f3b1e48ad0fe	UHL		PRJNA742413		self	VA21468	2010-10-26	Germany	Leipzig	51.3406321	12.3747329	collected during Kp-1 outbreak
b04009c3-61d3-4635-8ae7-c77b47edffd2	UHL		PRJNA742413		self	VA21856	2011-09-08	Germany	Leipzig	51.3406321	12.3747329	collected during Kp-1 outbreak
05f56232-d30e-48a7-b0c5-38e8e1b926b3	UHL		PRJNA742413		self	VA22360	2011-09-15	Germany	Leipzig	51.3406321	12.3747329	collected during Kp-1 outbreak
f75f39f8-8db1-485d-88cf-743b4cc59fed	UHL		PRJNA742413		self	VA22374	2011-09-15	Germany	Leipzig	51.3406321	12.3747329	collected during Kp-1 outbreak
5a6f51f3-54c0-4a68-9ce3-c996e8445e5d	UHL		PRJNA742413		self	VA22430	2010-11-08	Germany	Leipzig	51.3406321	12.3747329	collected during Kp-1 outbreak
4af8c732-cc3d-4d40-85fb-64888e491824	UHL		PRJNA742413		self	VA22558	2010-11-10	Germany	Leipzig	51.3406321	12.3747329	collected during Kp-1 outbreak
503b147f-e888-4b41-8bb6-a73f55b31969	UHL		PRJNA742413		self	VA22599	2010-11-10	Germany	Leipzig	51.3406321	12.3747329	collected during Kp-1 outbreak
92c2284e-2ff0-46ea-95df-f157d53ee2f3	UHL		PRJNA742413		self	VA22696	2010-11-12	Germany	Leipzig	51.3406321	12.3747329	collected during Kp-1 outbreak
0299f4d3-1dc7-4cb5-82a1-b5c72c32f616	UHL		PRJNA742413		self	VA22762	2010-11-13	Germany	Leipzig	51.3406321	12.3747329	collected during Kp-1 outbreak
20169051-b5ac-4089-b8d4-a8f994b0e490	UHL		PRJNA742413		self	VA22781	2010-11-13	Germany	Leipzig	51.3406321	12.3747329	collected during Kp-1 outbreak
e9160971-1a11-4844-9eca-4783f017d937	UHL		PRJNA742413		self	VA23130	2010-11-17	Germany	Leipzig	51.3406321	12.3747329	collected during Kp-1 outbreak
7a38367a-ec3d-4e91-836d-80e5bbc56c8a	UHL		PRJNA742413		self	VA2318	2011-01-31	Germany	Leipzig	51.3406321	12.3747329	collected during Kp-1 outbreak
fd257bb5-0f28-4130-94c5-543c7dd07135	UHL		PRJNA742413		self	VA23750	2010-11-25	Germany	Leipzig	51.3406321	12.3747329	collected during Kp-1 outbreak
89fbc8da-9091-4123-a9f5-d65f467f7c99	UHL		PRJNA742413		self	VA24250	2010-12-02	Germany	Leipzig	51.3406321	12.3747329	collected during Kp-1 outbreak
9fc98d3e-c81b-4691-9e2d-f863880e5649	UHL		PRJNA742413		self	VA24431	2010-12-03	Germany	Leipzig	51.3406321	12.3747329	collected during Kp-1 outbreak
74914563-5af3-45e3-8b7c-43248d1337e3	UHL		PRJNA742413		self	VA24749	2012-11-11	Germany	Leipzig	51.3406321	12.3747329	collected during Kp-1 outbreak
bbed2421-9d33-421a-b964-7cee76c173d6	UHL		PRJNA742413		self	VA25047	2010-12-09	Germany	Leipzig	51.3406321	12.3747329	collected during Kp-1 outbreak
6fbec151-6cef-4476-b336-7075ce3c08bb	UHL		PRJNA742413		self	VA25100	2011-10-18	Germany	Leipzig	51.3406321	12.3747329	collected during Kp-1 outbreak
0b44db2e-9a54-44e6-8622-9897440e3f87	UHL		PRJNA742413		self	VA2520	2012-01-30	Germany	Leipzig	51.3406321	12.3747329	collected during Kp-1 outbreak
a740054b-4f50-4b11-80cc-1c2559aa58b6	UHL		PRJNA742413		self	VA26302	2010-12-26	Germany	Leipzig	51.3406321	12.3747329	collected during Kp-1 outbreak
0f5d32cb-80df-4e65-b285-87b7cd6a2c07	UHL		PRJNA742413		self	VA27811	2011-11-24	Germany	Leipzig	51.3406321	12.3747329	collected during Kp-1 outbreak
9c38f6fd-6666-42e9-95c2-7510cee26e6e	UHL		PRJNA742413		self	VA28009	2011-11-27	Germany	Leipzig	51.3406321	12.3747329	collected during Kp-1 outbreak
e6c1766d-3e4e-4176-97ab-3ddbc0ffe7e7	UHL		PRJNA742413		self	VA28641	2011-12-05	Germany	Leipzig	51.3406321	12.3747329	collected during Kp-1 outbreak
72cbffdc-3eb9-41da-aeaa-630844407bdc	UHL		PRJNA742413		self	VA28689	2011-12-05	Germany	Leipzig	51.3406321	12.3747329	collected during Kp-1 outbreak
58149635-2896-47b2-9ba1-78f9d6428c33	UHL		PRJNA742413		self	VA29354	2011-12-13	Germany	Leipzig	51.3406321	12.3747329	collected during Kp-1 outbreak
10f8a260-aaff-47d7-aeb1-8b48d8d0a8e6	UHL		PRJNA742413		self	VA3751	2011-02-15	Germany	Leipzig	51.3406321	12.3747329	collected during Kp-1 outbreak
520c1c89-d215-4638-89af-6af278c2b9b6	UHL		PRJNA742413		self	VA4019	2013-02-20	Germany	Leipzig	51.3406321	12.3747329	collected during Kp-1 outbreak
8aa9c459-9b86-438e-9ed9-d4736a350481	UHL		PRJNA742413		self	VA4918	2011-02-28	Germany	Leipzig	51.3406321	12.3747329	collected during Kp-1 outbreak
df9e5ea2-987d-4ac7-8794-f14ae4281100	UHL		PRJNA742413		self	VA58	2011-01-02	Germany	Leipzig	51.3406321	12.3747329	collected during Kp-1 outbreak
b7f5bd9f-d548-4a72-a358-7998453fdd9e	UHL		PRJNA742413		self	VA613	2011-01-10	Germany	Leipzig	51.3406321	12.3747329	collected during Kp-1 outbreak
ac72d373-bb8b-4a35-a53f-4f68d56ae72d	UHL		PRJNA742413		self	VA6218	2012-03-13	Germany	Leipzig	51.3406321	12.3747329	collected during Kp-1 outbreak
047d2a42-d534-4512-8d46-4df84138ed69	UHL		PRJNA742413		self	VA6259	2011-03-14	Germany	Leipzig	51.3406321	12.3747329	collected during Kp-1 outbreak
27ab11ba-96dd-4f52-bef4-7a93d592ebc3	UHL		PRJNA742413		self	VA6262	2011-03-14	Germany	Leipzig	51.3406321	12.3747329	collected during Kp-1 outbreak
d548662d-98d7-40a4-8c9d-df99868314bf	UHL		PRJNA742413		self	VA8292	2012-04-06	Germany	Leipzig	51.3406321	12.3747329	collected during Kp-1 outbreak
d57e1057-f45c-4641-b9a4-44511d893930	UHL		PRJNA742413		self	VA8677	2011-04-09	Germany	Leipzig	51.3406321	12.3747329	collected during Kp-1 outbreak
90596c14-5c37-4271-9049-43448099708f	UHL		PRJNA742413		self	VA9732	2012-04-25	Germany	Leipzig	51.3406321	12.3747329	collected during Kp-1 outbreak
90ab73b4-84e4-4484-9609-4f3c79fefd74	UHL		PRJNA742413		self	VA13414	2010-07-08	Germany	Leipzig	51.3406321	12.3747329	collected during Kp-1 outbreak
7bd74012-2a3b-4d9f-bce1-51a765fa2000	UHL		PRJNA742413		self	BK17487_hybrid	2010-11-22	Germany	Leipzig	51.3406321	12.3747329	collected during Kp-1 outbreak
610636f6-0614-4c65-b463-0f6292c5a3de	UHL		PRJNA742413		self	TP1148_hybrid	2013-02-26	Germany	Leipzig	51.3406321	12.3747329	collected during Kp-1 outbreak
bdfb15fa-509c-4e6b-ad47-48e32c9eeccb	UHL		PRJNA742413		self	TP3295_hybrid	2012-07-07	Germany	Leipzig	51.3406321	12.3747329	collected during Kp-1 outbreak
6bbfc109-d0f9-4926-b36c-30bc8a174a1c	UHL		PRJNA742413		self	TP3995_hybrid	2012-08-20	Germany	Leipzig	51.3406321	12.3747329	collected during Kp-1 outbreak
84e3a689-7bb5-4051-9a6a-d87384e260b0	UHL		PRJNA742413		self	TP4303_hybrid	2012-09-10	Germany	Leipzig	51.3406321	12.3747329	collected during Kp-1 outbreak
8aa274b3-97c9-4f98-b46a-664d95e23c9c	UHL		PRJNA742413		self	TP4748_hybrid	2012-10-09	Germany	Leipzig	51.3406321	12.3747329	collected during Kp-1 outbreak
73d85edb-9321-430c-8efd-827d4812c3fc	UHL		PRJNA742413		self	UR12331_hybrid	2011-10-03	Germany	Leipzig	51.3406321	12.3747329	collected during Kp-1 outbreak
0d41fe2a-a124-4a28-855e-24dea24228c0	UHL		PRJNA742413		self	UR3062_hybrid	2011-03-08	Germany	Leipzig	51.3406321	12.3747329	collected during Kp-1 outbreak
0e2e43b1-45fc-4a32-b584-d4db7b91e86b	UHL		PRJNA742413		self	UR8729_hybrid	2012-07-02	Germany	Leipzig	51.3406321	12.3747329	collected during Kp-1 outbreak
5f9bdac2-fe6e-4cbb-91f2-de684a76495c	UHL		PRJNA742413		self	VA10454_hybrid	2011-05-01	Germany	Leipzig	51.3406321	12.3747329	collected during Kp-1 outbreak
88a6f1af-4a79-4504-b712-baf017ff2612	UHL		PRJNA742413		self	VA13324_hybrid	2012-06-06	Germany	Leipzig	51.3406321	12.3747329	collected during Kp-1 outbreak
7aae966a-cc53-40c4-97e5-7669c75ab488	UHL		PRJNA742413		self	VA13414_hybrid	2010-07-08	Germany	Leipzig	51.3406321	12.3747329	collected during Kp-1 outbreak
28dc1723-303e-460e-bf13-122667bce8e8	UHL		PRJNA742413		self	VA1362_hybrid	2012-01-17	Germany	Leipzig	51.3406321	12.3747329	collected during Kp-1 outbreak
f9eec2f2-6858-43d1-b33a-15d0073e56f6	UHL		PRJNA742413		self	VA15976_hybrid	2011-06-28	Germany	Leipzig	51.3406321	12.3747329	collected during Kp-1 outbreak
4bee7870-ac44-4b62-810c-c35031e85b73	UHL		PRJNA742413		self	VA18342_hybrid	2010-09-15	Germany	Leipzig	51.3406321	12.3747329	collected during Kp-1 outbreak
ea5cfc5a-a052-4fea-86b6-8f396d127f46	UHL		PRJNA742413		self	VA18593_hybrid	2012-08-13	Germany	Leipzig	51.3406321	12.3747329	collected during Kp-1 outbreak
853e33e1-3b71-47f5-8fd9-0fa74fdcb5a3	UHL		PRJNA742413		self	VA21335_hybrid	2011-09-01	Germany	Leipzig	51.3406321	12.3747329	collected during Kp-1 outbreak
0a444860-29de-4e73-ad5c-eb367b03e5cd	UHL		PRJNA742413		self	VA21856_hybrid	2011-09-08	Germany	Leipzig	51.3406321	12.3747329	collected during Kp-1 outbreak
52c7d08e-b082-4734-a697-d220d130cdf6	UHL		PRJNA742413		self	VA22360_hybrid	2011-09-15	Germany	Leipzig	51.3406321	12.3747329	collected during Kp-1 outbreak
a41343c7-64ed-46ff-8d1a-da34345793dd	UHL		PRJNA742413		self	VA22374_hybrid	2011-09-15	Germany	Leipzig	51.3406321	12.3747329	collected during Kp-1 outbreak
b6cc9864-7a64-4fc1-aff2-e2c5047fe9be	UHL		PRJNA742413		self	VA22695_hybrid	2011-09-19	Germany	Leipzig	51.3406321	12.3747329	collected during Kp-1 outbreak
01f7d791-fbb0-46d4-a0b6-add7ed4abe8e	UHL		PRJNA742413		self	VA24749_hybrid	2012-11-11	Germany	Leipzig	51.3406321	12.3747329	collected during Kp-1 outbreak
14582dfe-bd1e-481b-85e4-5eb33f533492	UHL		PRJNA742413		self	VA25100_hybrid	2011-10-18	Germany	Leipzig	51.3406321	12.3747329	collected during Kp-1 outbreak
4e957038-ca56-4196-9009-0d745b81fd5b	UHL		PRJNA742413		self	VA2520_hybrid	2012-01-30	Germany	Leipzig	51.3406321	12.3747329	collected during Kp-1 outbreak
c71a5db2-0403-48d3-a1b8-72627aa84c7d	UHL		PRJNA742413		self	VA27811_hybrid	2011-11-24	Germany	Leipzig	51.3406321	12.3747329	collected during Kp-1 outbreak
a922f033-0716-4bf5-a105-46604f5abfd7	UHL		PRJNA742413		self	VA8292_hybrid	2012-04-06	Germany	Leipzig	51.3406321	12.3747329	collected during Kp-1 outbreak
65855bcc-b1a8-491d-9933-5ceeeb1d9680	UHL		PRJNA742413		self	VA9732_hybrid	2012-04-25	Germany	Leipzig	51.3406321	12.3747329	collected during Kp-1 outbreak
0506b5a2-44fc-473b-8ae4-a4ccb0fa5854	UHL		PRJNA742413		self	VA22695	2011-09-19	Germany	Leipzig	51.3406321	12.3747329	collected during Kp-1 outbreak
514052cb-cfce-449f-afdf-c0fc25dc1e28	UHL		PRJNA742413		self	UR201190	2013-03-09	Germany	Leipzig	51.3406321	12.3747329	collected during Kp-1 outbreak
d8b43804-de5b-45c0-bcaf-8476a383ef1a	UHL		PRJNA742413		self	cushion_ST1	2012-XX-XX	Germany	Leipzig	51.3406321	12.3747329	collected during Kp-1 outbreak
02b4bc01-2a81-40c3-a093-5b2e3aa6d266	UHL		PRJNA742413		self	cushion_latest	2017-01-27	Germany	Leipzig	51.3406321	12.3747329	collected during Kp-1 outbreak
f5de6442-d28c-485d-ac64-953982f91e2b	UHJ		PRJNA742413		self	S-100-18	2018-07-30	Germany	Jena	50.9281717	11.5879359	collected during Kp-2 outbreak
c94510a2-3476-44ff-8e3f-2b513bc095e2	UHJ		PRJNA742413		self	S-102-18	2017-08-14	Germany	Jena	50.9281717	11.5879359	collected during Kp-2 outbreak
f422909b-c91e-488b-a573-63653c8f9986	UHJ		PRJNA742413		self	S-103-18	2017-08-10	Germany	Jena	50.9281717	11.5879359	collected during Kp-2 outbreak
a989d466-9e82-444d-9133-a83d5ca00d14	UHJ		PRJNA742413		self	S-107-18	2018-XX-XX	Germany	Jena	50.9281717	11.5879359	collected during Kp-2 outbreak
ed824082-7bc3-4de4-89cc-7916852e2405	UHJ		PRJNA742413		self	S-95-18	2018-07-25	Germany	Jena	50.9281717	11.5879359	collected during Kp-2 outbreak
49f76806-2317-4ce3-aabc-bcbaed7bc07f	UHJ		PRJNA742413		self	S-101-18	2018-08-08	Germany	Jena	50.9281717	11.5879359	collected during Kp-2 outbreak
395f98cf-caca-4b28-b088-4ea82ac3ffb3	UHJ		PRJNA742413		self	S-104-18	2017-08-02	Germany	Jena	50.9281717	11.5879359	collected during Kp-2 outbreak
494c4567-37b9-4c4c-a8f0-2dd536acc7c3	UHJ		PRJNA742413		self	S-110-18	2018-09-05	Germany	Jena	50.9281717	11.5879359	collected during Kp-2 outbreak
b8d4f7db-c15f-40e3-8213-fcae6b198cc2	UHJ		PRJNA742413		self	S-115-18	2017-02-10	Germany	Jena	50.9281717	11.5879359	collected during Kp-2 outbreak
fdbc2da2-65be-4bc0-87ca-cca42379129f	UHJ		PRJNA742413		self	S-21-17	2017-07-27	Germany	Jena	50.9281717	11.5879359	collected during Kp-2 outbreak
e5476be8-25b1-48cb-a2dc-28a65f45c523	UHJ		PRJNA742413		self	S-91-18	2018-04-02	Germany	Jena	50.9281717	11.5879359	collected during Kp-2 outbreak
52c19a1e-b960-44c2-b811-06721e63ca5b	UHJ		PRJNA742413		self	S-93-18	2018-07-20	Germany	Jena	50.9281717	11.5879359	collected during Kp-2 outbreak
c39375d4-c55d-4fc7-a946-398763064085	Becker et al.	10.1186/s13756-018-0352-y	PRJEB18621	ERR1761541	self	148/12	2013-XX-XX	Germany	Hesse	50.082038399999995	8.2416556	read dataset only identified through literature survey
7e8359ec-8b0e-43b1-936b-fa6dfa161240	Becker et al.	10.1186/s13756-018-0352-y	PRJEB18621	ERR1761542	self	86/09	2009-XX-XX	Germany	Brandenburg	52.84554920000001	13.2461296	read dataset only identified through literature survey
b51f5704-91d7-4af8-b828-fcd86f41b0be	Becker et al.	10.1186/s13756-018-0352-y	PRJEB18621	ERR1761543	self	24/10	2009-01-XX	Germany	Berlin	52.517036499999996	13.388859900000002	read dataset only identified through literature survey
f158fef4-1179-46ee-8777-345889971e8c	Becker et al.	10.1186/s13756-018-0352-y	PRJEB18621	ERR1761544	self	234/11	2010-12-XX	Germany	Saxony	51.0493286	13.7381437	read dataset only identified through literature survey
0bb7ce44-6d06-4977-9b6b-b6af7a3a8171	Becker et al.	10.1186/s13756-018-0352-y	PRJEB18621	ERR1761546	self	341/12	2012-03-24	Germany	Saxony	51.0493286	13.7381437	read dataset only identified through literature survey
c2ce7e5c-e8c3-4d64-93a8-beef5a4154cf	Becker et al.	10.1186/s13756-018-0352-y	PRJEB18621	ERR1761547	self	343/12	2012-04-17	Germany	Saxony	51.0493286	13.7381437	read dataset only identified through literature survey
8a83755a-7476-4983-8926-76887acd9f5f	Becker et al.	10.1186/s13756-018-0352-y	PRJEB18621	ERR1761550	self	319/11	2011-09-21	Germany	Saxony-Anhalt	52.1315889	11.6399609	read dataset only identified through literature survey
dd35c207-ac7e-4e86-8c62-60cc19a0f39b	Becker et al.	10.1186/s13756-018-0352-y	PRJEB18621	ERR1761552	self	35/11	2011-02-20	Germany	Berlin	52.517036499999996	13.388859900000002	read dataset only identified through literature survey
67613e74-9947-4ed9-b032-55bc031f88ad	Becker et al.	10.1186/s13756-018-0352-y	PRJEB18621	ERR1761553	self	63/11	2011-XX-XX	Germany	Hesse	50.082038399999995	8.2416556	read dataset only identified through literature survey
e359f517-503f-4573-9289-2291346a2f22	Becker et al.	10.1186/s13756-018-0352-y	PRJEB18621	ERR1761473	self	284/15	2013-XX-XX	Germany	North-Rhine Westphalia	51.478179600000004	7.5542336	read dataset only identified through literature survey
c232aef2-df6b-4629-a743-aeaf306a43f4	EuSCAPE	10.1016/S1473-3099(16)30257-2	PRJEB10018	GCF_900501295.1	other	GR055	2013-11-05	Greece	Agiou Stefanou	40.6273787	23.047643	NCBI RefSeq
7f0e4dd0-155d-46e7-bba8-0b906d8c4d11	EuSCAPE	10.1016/S1473-3099(16)30257-2	PRJEB10018	GCF_900501325.1	other	GR066	2014-01-30	Greece	Agiou Stefanou	40.6273787	23.047643	NCBI RefSeq
5f828cfa-68c7-42c7-a401-4c70413c463b	EuSCAPE	10.1016/S1473-3099(16)30257-2	PRJEB10018	GCF_900501365.1	other	GR069	2014-02-10	Greece	Thrace	40.6393495	22.944606399999998	NCBI RefSeq
b303bdbc-e668-46ff-aa8c-05bb35fad1e7	EuSCAPE	10.1016/S1473-3099(16)30257-2	PRJEB10018	GCF_900501395.1	other	GR107	2014-02-08	Greece	Attica	38.041285200000004	23.541755300000002	NCBI RefSeq
4fc29805-d267-453a-97e9-65e4814ea4e0	EuSCAPE	10.1016/S1473-3099(16)30257-2	PRJEB10018	GCF_900501445.1	other	GR110	2014-03-21	Greece	Attica	38.041285200000004	23.541755300000002	NCBI RefSeq
e377fe87-9314-47fd-87ab-25bb4533817d	EuSCAPE	10.1016/S1473-3099(16)30257-2	PRJEB10018	GCF_900501555.1	other	GR151	2014-01-25	Greece	Attica	37.8453451	23.760452700000002	NCBI RefSeq
c5de3b1b-a97f-4d9b-a1b8-c8d0caade65e	EuSCAPE	10.1016/S1473-3099(16)30257-2	PRJEB10018	GCF_900501585.1	other	GR154	2014-03-19	Greece	Attica	37.8453451	23.760452700000002	NCBI RefSeq
a42cc241-613b-4b60-b7bf-8dbcbaa76dca	EuSCAPE	10.1016/S1473-3099(16)30257-2	PRJEB10018	GCF_900502255.1	other	GR089	2014-03-13	Greece	Thrace	40.6349904	22.9519038	NCBI RefSeq
889f944d-ee63-4917-872b-3638dc935c12	EuSCAPE	10.1016/S1473-3099(16)30257-2	PRJEB10018	GCF_900502345.1	other	GR090	2014-03-19	Greece	Thrace	40.6349904	22.9519038	NCBI RefSeq
f20b20e6-e6f5-4c45-ac8d-728bba6abc6d	EuSCAPE	10.1016/S1473-3099(16)30257-2	PRJEB10018	GCF_900502425.1	other	GR165	2014-04-15	Greece	Athens	37.9837155	23.729309699999998	NCBI RefSeq
8642784c-50f2-470d-9d8d-f4947690b300	EuSCAPE	10.1016/S1473-3099(16)30257-2	PRJEB10018	GCF_900502465.1	other	GR091	2014-03-20	Greece	Thrace	40.6349904	22.9519038	NCBI RefSeq
b288930d-96df-4add-b473-965600c95fdc	EuSCAPE	10.1016/S1473-3099(16)30257-2	PRJEB10018	GCF_900503355.1	other	HR021	2013-11-06	Croatia	Zagreb	45.823818	16.0061151	NCBI RefSeq
803cddef-7425-4d41-80fc-24426c3645ac	EuSCAPE	10.1016/S1473-3099(16)30257-2	PRJEB10018	GCF_900503825.1	other	UK047	2014-03-03	UK	Shrewsbury	52.706843299999996	-2.7885173	NCBI RefSeq
33adfa14-4ac5-433e-bfbe-71f91d96971e	EuSCAPE	10.1016/S1473-3099(16)30257-2	PRJEB10018	GCF_900506395.1	other	IE024	2014-03-03	Ireland	Dublin	53.359286	-6.267443	NCBI RefSeq
c8dad644-aea7-404b-83a3-db7a5c63881f	EuSCAPE	10.1016/S1473-3099(16)30257-2	PRJEB10018	GCF_900509895.1	other	AT022	2014-02-20	Austria	Feldkirch	47.230154799999994	9.5808176	NCBI RefSeq
81dea122-7cca-429c-bfcb-e76c01b945a9	EuSCAPE	10.1016/S1473-3099(16)30257-2	PRJEB10018	GCF_900510705.1	other	SK017	2013-11-22	Slovakia		48.166374	17.087154	NCBI RefSeq
92d46783-dd02-4453-8a5a-727bafdd8dea	EuSCAPE	10.1016/S1473-3099(16)30257-2	PRJEB10018	GCF_900511585.1	other	FR006	2013-11-28	France		48.809900899999995	2.3573942000000003	NCBI RefSeq
eca1599f-c65c-4f6e-81a3-1671e7db4b09	EuSCAPE	10.1016/S1473-3099(16)30257-2	PRJEB10018	GCF_900512535.1	other	DE051	2014-04-20	Germany		52.383889	9.804722	NCBI RefSeq
6f1963f0-918f-4444-9901-263b07c74a01	EuSCAPE	10.1016/S1473-3099(16)30257-2	PRJEB10018	GCF_900512645.1	other	DE074	2013-11-21	Germany		49.418056	8.666667	NCBI RefSeq
9c60fad9-39e3-49b2-871f-4a628e754b48	EuSCAPE	10.1016/S1473-3099(16)30257-2	PRJEB10018	GCF_900514965.1	other	IT136	2014-01-04	Italy		44.9151913	8.6213461	NCBI RefSeq
cb6ae7d4-54f0-4c9f-be64-101131f89b28	EuSCAPE	10.1016/S1473-3099(16)30257-2	PRJEB10018	GCF_900514995.1	other	IT128	2013-12-21	Italy		44.9151913	8.6213461	NCBI RefSeq
e43099bf-3ad9-4904-ac1a-b07402100ce2	EuSCAPE	10.1016/S1473-3099(16)30257-2	PRJEB10018	GCF_900515015.1	other	IT138	2014-01-07	Italy		45.459792	9.1968058	NCBI RefSeq
164c9117-8e06-41f7-b581-3beac3b252f3	EuSCAPE	10.1016/S1473-3099(16)30257-2	PRJEB10018	GCF_900515035.1	other	IT144	2014-01-08	Italy		45.459792	9.1968058	NCBI RefSeq
7889e203-f5ab-447f-a1f9-5af0a9d2e581	EuSCAPE	10.1016/S1473-3099(16)30257-2	PRJEB10018	GCF_900515635.1	other	IT403	2014-02-12	Italy		45.698264200000004	9.677269800000001	NCBI RefSeq
804a12ae-1f73-463e-9b53-861acf3f97bc	Becker et al.	10.1186/s13756-018-0352-y	PRJEB18621	ERR1761518	self	1135/16	2010-XX-XX	Germany	Saxony	51.0493286	13.7381437	read dataset only identified through literature survey
4d9c8e7e-9fa5-4340-a1bd-994e42f1cd57	Becker et al.	10.1186/s13756-018-0352-y	PRJEB18621	ERR1761462	self	270/15	2010-XX-XX	Germany	Baden-Wuerrtemberg	48.778448499999996	9.1800132	read dataset only identified through literature survey
2e86535f-7904-433e-897b-cc0f3e2ff278	EuSCAPE	10.1016/S1473-3099(16)30257-2	PRJEB10018	GCF_900501375.1	other	GR003	2013-11-24	Greece		39.6459325	19.8480094	NCBI RefSeq
2c3bf0cc-7fd5-4526-96ae-a01b69d8e2f4	EuSCAPE	10.1016/S1473-3099(16)30257-2	PRJEB10018	GCF_900501525.1	other	GR146	2014-02-12	Greece		37.8453451	23.760452700000002	NCBI RefSeq
d4953d6b-c51e-4c29-8881-5677835fd984	EuSCAPE	10.1016/S1473-3099(16)30257-2	PRJEB10018	GCF_900501455.1	other	GR108	2014-01-29	Greece		38.041285200000004	23.541755300000002	NCBI RefSeq
38d07476-9ce7-492c-b4f8-07cef4eecb3a	Ruppe et al.	10.1016/j.cmi.2017.01.015			self	B5	2009-XX-XX	Switzerland		46.7985624	8.231973599999998	read dataset only identified through literature survey
f87b8874-efca-4c2d-9f7b-f30a6ca4c12a	Ruppe et al.	10.1016/j.cmi.2017.01.015			self	KPN1	2010-09-27	Switzerland		46.7985624	8.231973599999998	read dataset only identified through literature survey
9d96effa-7f50-423e-90ca-d44a3b660e83	Jousset et al.	10.1093/cid/ciy293			other	Kp_BIC-1	2009-09-25	France	Paris	48.856696899999996	2.3514616000000004	read dataset only identified through literature survey
175e54c8-679d-4dc1-8c5a-7ebb92279270	Bathoorn et al.	10.1093/jac/dkv467	PRJEB10561	GCA_001510995.1	other	514	2010-06-02	Greece	Crete	35.3084749	24.4633207	NCBI RefSeq
22d46539-85a9-466a-9083-22e0d432d9e3	Bathoorn et al.	10.1093/jac/dkv467	PRJEB10561	GCA_001511035.1	other	505	2010-02-24	Greece	Crete	35.3084749	24.4633207	NCBI RefSeq
c07438e7-df74-46d7-991d-9dc1039dda5e	Bathoorn et al.	10.1093/jac/dkv467	PRJEB10561	GCA_001511055.1	other	500	2010-04-23	Greece	Crete	35.3084749	24.4633207	NCBI RefSeq
09e3c9ec-bbb6-4a1d-a464-7135e1fb7b93	Bathoorn et al.	10.1093/jac/dkv467	PRJEB10561	GCA_001511095.1	other	512	2010-02-26	Greece	Crete	35.3084749	24.4633207	NCBI RefSeq
d4f7745c-f76e-46d9-baf2-bbf2be09cc25	Bathoorn et al.	10.1093/jac/dkv467	PRJEB10561	GCA_001511115.1	other	541	2014-04-14	Greece	Crete	35.3084749	24.4633207	NCBI RefSeq
6de36614-b41b-4ddd-a032-92404dbf3198	Bathoorn et al.	10.1093/jac/dkv467	PRJEB10561	GCA_001511135.1	other	538	2014-04-09	Greece	Crete	35.3084749	24.4633207	NCBI RefSeq
22b53ea4-d7cb-4408-b7d2-767f61621106	Bathoorn et al.	10.1093/jac/dkv467	PRJEB10561	GCA_001511155.1	other	549	2014-06-19	Greece	Crete	35.3084749	24.4633207	NCBI RefSeq
9f31a282-bd48-4b69-b973-b422802dc615	Bathoorn et al.	10.1093/jac/dkv467	PRJEB10561	GCA_001511175.1	other	535	2014-04-11	Greece	Crete	35.3084749	24.4633207	NCBI RefSeq
0b14228a-feb4-4f8e-8e07-8de5dadb692f	Bathoorn et al.	10.1093/jac/dkv467	PRJEB10561	GCA_001511195.1	other	552	2014-07-03	Greece	Crete	35.3084749	24.4633207	NCBI RefSeq
bf291440-6dd5-4dde-940c-d3c8299a6172	Bathoorn et al.	10.1093/jac/dkv467	PRJEB10561	GCA_001511215.1	other	554	2014-07-07	Greece	Crete	35.3084749	24.4633207	NCBI RefSeq
6fb9830e-7396-4769-98da-88755b02c574	Bathoorn et al.	10.1093/jac/dkv467	PRJEB10561	GCA_001511255.1	other	529	2013-09-17	Greece	Crete	35.3084749	24.4633207	NCBI RefSeq
40b333e9-02e4-4c1a-b801-6ad1e33bddb8	Bathoorn et al.	10.1093/jac/dkv467	PRJEB10561	GCA_001511275.1	other	528	2014-04-17	Greece	Crete	35.3084749	24.4633207	NCBI RefSeq
a0b33826-63a1-4726-88a6-1104c0c606de	Bathoorn et al.	10.1093/jac/dkv467	PRJEB10561	GCA_001511295.1	other	537	2013-12-15	Greece	Crete	35.3084749	24.4633207	NCBI RefSeq
8c4e5f06-ac31-47c8-8894-eb4d7942a24d	Bathoorn et al.	10.1093/jac/dkv467	PRJEB10561	GCA_001511315.1	other	548	2013-07-12	Greece	Crete	35.3084749	24.4633207	NCBI RefSeq
3d5c6a8b-24ea-4311-b424-9dacc5f70a6e	Bathoorn et al.	10.1093/jac/dkv467	PRJEB10561	GCA_001511335.1	other	531	2014-04-16	Greece	Crete	35.3084749	24.4633207	NCBI RefSeq
e3c91a9d-331b-4b3c-ae06-73b9665763d1	Bathoorn et al.	10.1093/jac/dkv467	PRJEB10561	GCA_001511355.1	other	506	2010-02-18	Greece	Crete	35.3084749	24.4633207	NCBI RefSeq
498b1fab-39b1-4943-9e1e-f13ff61efe87	Bathoorn et al.	10.1093/jac/dkv467	PRJEB10561	GCA_001511375.1	other	540	2014-05-08	Greece	Crete	35.3084749	24.4633207	NCBI RefSeq
8658245f-a822-449d-a29c-edec9fdcc527	Bathoorn et al.	10.1093/jac/dkv467	PRJEB10561	GCA_001511395.1	other	551	2014-03-17	Greece	Crete	35.3084749	24.4633207	NCBI RefSeq
bcad33ad-175b-4c51-9062-0faab3bcc5ab	Bathoorn et al.	10.1093/jac/dkv467	PRJEB10561	GCA_001511415.1	other	509	2010-02-12	Greece	Crete	35.3084749	24.4633207	NCBI RefSeq
d65ed72e-497b-47a3-8a20-74928396ca1b	Bathoorn et al.	10.1093/jac/dkv467	PRJEB10561	GCA_001511435.1	other	534	2014-03-10	Greece	Crete	35.3084749	24.4633207	NCBI RefSeq
1baa4df9-e105-4a88-bca5-decb1e55dd57	Bathoorn et al.	10.1093/jac/dkv467	PRJEB10561	GCA_001511475.1	other	555	2014-06-18	Greece	Crete	35.3084749	24.4633207	NCBI RefSeq
09cf9fcc-0d5a-4029-a2af-7d19bd79870b	Bathoorn et al.	10.1093/jac/dkv467	PRJEB10561	GCA_001511495.1	other	519	2010-06-03	Greece	Crete	35.3084749	24.4633207	NCBI RefSeq
992884f2-12e3-453c-8d3c-0d49443dc999	Bathoorn et al.	10.1093/jac/dkv467	PRJEB10561	GCA_001511535.1	other	546	2014-07-11	Greece	Crete	35.3084749	24.4633207	NCBI RefSeq
b6b01c72-a225-40fa-8c7c-d66688cf23fb	Bathoorn et al.	10.1093/jac/dkv467	PRJEB10561	GCA_001511555.1	other	550	2014-03-23	Greece	Crete	35.3084749	24.4633207	NCBI RefSeq
bac309a6-5584-4842-b117-13172c1d4e70	Bathoorn et al.	10.1093/jac/dkv467	PRJEB10561	GCA_001511575.1	other	517	2010-06-02	Greece	Crete	35.3084749	24.4633207	NCBI RefSeq
bc803b2d-95de-472e-b349-447015d9d489	Bathoorn et al.	10.1093/jac/dkv467	PRJEB10561	GCA_001511595.1	other	536	2014-05-06	Greece	Crete	35.3084749	24.4633207	NCBI RefSeq
1e6b027c-2c7a-4ca7-8589-214ffdfe5514	Bathoorn et al.	10.1093/jac/dkv467	PRJEB10561	GCA_001511635.1	other	525	2013-11-30	Greece	Crete	35.3084749	24.4633207	NCBI RefSeq
b0272a12-a85d-415c-b69d-c7fd7a5c1389	Bathoorn et al.	10.1093/jac/dkv467	PRJEB10561	GCA_001511675.1	other	532	2014-03-02	Greece	Crete	35.3084749	24.4633207	NCBI RefSeq
76e5e105-4f01-4a95-8574-dd0bacabaa2d	Bathoorn et al.	10.1093/jac/dkv467	PRJEB10561	GCA_001511695.1	other	542	2013-09-21	Greece	Crete	35.3084749	24.4633207	NCBI RefSeq
253b6463-1e04-46a1-94dc-3c6f0afb92f8	Bathoorn et al.	10.1093/jac/dkv467	PRJEB10561	GCA_001511735.1	other	543	2014-04-14	Greece	Crete	35.3084749	24.4633207	NCBI RefSeq
98d6cc47-0c2f-4f15-bf76-330210c21cec	wort		PRJNA561398	SRR10025092	self	metagenome_98d6cc47	XXXX-XX-XX	USA	New Haven	41.3082138	-72.92505179999999	read dataset only identified through literature survey
93178d12-418d-44de-9f36-64b98e7fc54c	wort		PRJNA561398	SRR10025093	self	metagenome_93178d12	XXXX-XX-XX	USA	New Haven	41.3082138	-72.92505179999999	read dataset only identified through literature survey
619deb3f-65ef-48a1-aa79-d7ce4e42ce00	EuSCAPE	10.1016/S1473-3099(16)30257-2	PRJEB10018	GCF_900502415.1	other	GR149	2014-01-15	Greece	Attica	37.8453451	23.760452700000002	NCBI RefSeq
0862b621-2484-4f1f-8d3e-1d9c0309f5b6	EuSCAPE	10.1016/S1473-3099(16)30257-2	PRJEB10018	GCF_900501245.1	other	GR049	2014-01-23	Greece	Thrace	40.6273787	23.047643	NCBI RefSeq
6634c7fc-6936-4c7d-98d3-9b52ceff7c21	EuSCAPE	10.1016/S1473-3099(16)30257-2	PRJEB10018	GCF_900502075.1	other	GR105	2013-12-27	Greece	Attica	38.041285200000004	23.541755300000002	NCBI RefSeq
5d66f613-9087-4638-95a4-ff7389756b05	EuSCAPE	10.1016/S1473-3099(16)30257-2	PRJEB10018	GCF_900500775.1	other	GR032	2014-01-08	Greece	Crete	35.4829528	24.013019699999997	NCBI RefSeq
f075624b-a591-4200-939a-4a8cd8765102	EuSCAPE	10.1016/S1473-3099(16)30257-2	PRJEB10018	GCF_900504815.1	other	UK025	2014-01-06	UK	Leeds	53.8012601	-1.5527163999999998	NCBI RefSeq
0a75aa56-4bd6-4eee-9a62-bfbd9d0941dc	EuSCAPE	10.1016/S1473-3099(16)30257-2	PRJEB10018	GCF_900504845.1	other	UK030	2014-01-10	UK	Leeds	53.8012601	-1.5527163999999998	NCBI RefSeq
4d455a9e-5dd1-4ea7-95a2-ed88681e16d6	UHL		PRJNA742413		self	TP3419	2012-07-15	Germany	Leipzig	51.3406321	12.3747329	collected during Kp-1 outbreak
d1c885a1-7032-4a02-b8e8-d6daba9ec0c2	UHL		PRJNA742413		self	TP929	2013-02-16	Germany	Leipzig	51.3406321	12.3747329	collected during Kp-1 outbreak
30daca08-1b53-4424-9ec9-9e8cdfe4ca21			PRJNA234200	GCF_000693595.1	other	CHS31	2013-XX-XX	USA	North Carolina	35.6729639	-79.03929190000001	NCBI RefSeq
b0cdd9bb-58eb-4682-b258-6703e9f7643a	Becker et al.	10.1186/s13756-018-0352-y	PRJEB18621	ERR1761548	other	173/11	2011-XX-XX	Germany	Bavaria	48.9467562	11.4038717	read dataset only identified through literature survey
86888e8f-07f0-4222-9827-0fe70c73c1cf	EuSCAPE	10.1016/S1473-3099(16)30257-2	PRJEB10018	GCF_900512165.1	other	DE016	2014-01-21	Germany	Saxony	51.056814	13.780107999999998	NCBI RefSeq
2a37b698-1c10-41cb-8a1d-8b10ebac2eaa			PRJNA612977	GCF_011683875.1	other	680m/10 (corvid)	2012-XX-XX	USA	Davis	38.545379	-121.74458349999999	NCBI RefSeq
77a8a7c6-1fa7-46c4-9f35-2df8b30fc136	Zhu et al.	10.1016/j.jinf.2019.07.009	PRJNA553089	GCF_007657875.1	other	ATH21	2016-XX-XX	Greece	Athens	37.983941200000004	23.7283052	NCBI RefSeq
a76ef44a-c28a-40ad-9e31-b73574cde064	Zhu et al.	10.1016/j.jinf.2019.07.009	PRJNA553089	GCF_007655535.1	other	ATH22	2016-XX-XX	Greece	Athens	37.983941200000004	23.7283052	NCBI RefSeq
d2d9720f-8d6e-424e-9298-3d372341adb7	Pitt et al.	10.1099/mgen.0.000158	PRJNA307517	GCF_001702035.1	other	4_GR_12	2012-03-27	Greece	Athens	37.983941200000004	23.7283052	NCBI RefSeq
9bef845f-33c1-4c56-b611-352d2c8ac4d2	bioMerieux		PRJNA597427	GCF_009826245.1	other	1711091	2015-XX-XX	Greece		38.995368299999996	21.987713199999998	NCBI RefSeq
943f1164-e17c-4e12-9516-a5edbbcefb1b	bioMerieux		PRJNA597427	GCF_009826455.1	other	1201152	2012-XX-XX	Greece		38.995368299999996	21.987713199999998	NCBI RefSeq
058081f3-79b8-4b0a-af55-1129d0d35f80	Ludden et al.	10.1093/cid/ciz174	PRJEB19918	GCF_900172795.1	other	VRES0689	2015-XX-XX	UK		54.702354500000006	-3.2765752999999997	NCBI RefSeq
42665f2a-6da4-48e3-b8fc-0d9a763500ce	Ludden et al.	10.1093/cid/ciz174	PRJEB19918	GCF_900172845.1	other	VRES1237	2015-XX-XX	UK		54.702354500000006	-3.2765752999999997	NCBI RefSeq
0085d19c-cf74-4505-9452-db6825bee9fa	bioMerieux		PRJNA597427	GCF_009826395.1	other	1201151	2012-XX-XX	Greece		38.995368299999996	21.987713199999998	NCBI RefSeq
39e0ac70-aa7e-4664-88cc-a9ff1e31ec57	bioMerieux		PRJNA597427	GCF_009825725.1	other	1203042	2012-XX-XX	Greece		38.995368299999996	21.987713199999998	NCBI RefSeq
0e26f335-b67e-4632-bdb9-defaa2f6ac20	bioMerieux		PRJNA597427	GCF_009826505.1	other	1203033	2012-XX-XX	Greece		38.995368299999996	21.987713199999998	NCBI RefSeq
57fbd730-794b-4b29-bfa3-700d143ab296	Samuelsen et al.	10.1371/journal.pone.0187832	PRJNA295003	GCF_001463055.1	other	50509588	2011-XX-XX	Norway		64.5731537	11.5280364	NCBI RefSeq
902b14bc-6213-418e-8643-1a91ec5e116f	Samuelsen et al.	10.1371/journal.pone.0187832	PRJNA295003	GCF_001462865.1	other	50518740	2011-XX-XX	Norway		64.5731537	11.5280364	NCBI RefSeq
04adb351-d53b-446b-bdd2-e3cfca511545	Pitt et al.	10.1099/mgen.0.000158	PRJNA307517	GCF_001702045.2	other	2_GR_12	2012-03-12	Greece	Athens	37.983941200000004	23.7283052	NCBI RefSeq
e18302bf-0ba7-4fe8-9f35-e07d34df4b8f	Pitt et al.	10.1099/mgen.0.000158	PRJNA307517	GCF_001701555.1	other	23_GR_12	2012-11-10	Greece	Athens	37.983941200000004	23.7283052	NCBI RefSeq
e947b974-6733-4552-86d7-653568d7277b	Jana et al.	10.1038/srep42483	PRJEB12753	GCF_900069965.1	other	RH201207	2012-07-XX	UK		54.702354500000006	-3.2765752999999997	NCBI RefSeq
857e12d8-b0c0-4706-b1e3-ab46e99095a3	Pitt et al.	10.1099/mgen.0.000158	PRJNA307517	GCF_001701975.1	other	10_GR_13	2013-03-13	Greece	Athens	37.983941200000004	23.7283052	NCBI RefSeq
e0c0ddfc-118f-480c-a90b-05a82ec55852	bioMerieux		PRJNA597427	GCF_009826345.1	other	1203019	2012-XX-XX	Greece		38.995368299999996	21.987713199999998	NCBI RefSeq
16dc4c5a-f419-43a4-a2c2-b53d38362b85	Zhu et al.	10.1016/j.jinf.2019.07.009	PRJNA553089	GCF_007657885.1	other	ATH18	2016-XX-XX	Greece	Athens	37.983941200000004	23.7283052	NCBI RefSeq
60034cd7-7ec1-467c-8595-61fa2d0beda9	Noll et al.	doi.org/10.1101/456897	PRJEB28660	GCF_900608295.1	other	kpneu043	2014-05-22	Switzerland	Basel	47.55810770000001	7.5878261	NCBI RefSeq
710f54ff-046a-4c9f-bd6a-463d71c5e406	Zhu et al.	10.1016/j.jinf.2019.07.009	PRJNA553089	GCF_007657905.1	other	ATH15	2016-XX-XX	Greece	Athens	37.983941200000004	23.7283052	NCBI RefSeq
e553106b-e891-4b05-8cad-1e46937ff89a	Zhu et al.	10.1016/j.jinf.2019.07.009	PRJNA553089	GCF_007657915.1	other	ATH16	2016-XX-XX	Greece	Athens	37.983941200000004	23.7283052	NCBI RefSeq
c0bb9594-31ec-4373-b3c8-9929e7bb6a15	EuSCAPE	10.1016/S1473-3099(16)30257-2	PRJEB10018	GCF_900502365.1	other	GR139	2014-03-19	Greece	Thrace	40.9380906	24.3986986	NCBI RefSeq
17c6c6ff-f197-4141-aa68-a2f3b0d9fcf3	Meletis et al.	10.1016/j.jgar.2019.07.027	PRJNA545921	GCF_006487535.1	other	LKP691437	2016-03-15	Greece	Thessaloniki	40.6403167	22.9352716	NCBI RefSeq
2bd6a9dd-9968-4235-9291-0b7565a8d68f	Surleac et al.	10.1371/journal.pone.0228079	PRJNA579879	GCF_009710185.1	other	RADAR115	2018-XX-XX	Romania	Targoviste	44.92543	25.4567	NCBI RefSeq
c1708f7b-2c1a-4f75-8620-d2619f02fcdd	Surleac et al.	10.1371/journal.pone.0228079	PRJNA579879	GCF_009710505.1	other	RADAR101	2018-XX-XX	Romania	Targoviste	44.92543	25.4567	NCBI RefSeq
b74f89c6-d121-4cd5-9dd3-3c04df6eebba	EuSCAPE	10.1016/S1473-3099(16)30257-2	PRJEB10018	GCF_900500705.1	other	GR022	2014-01-02	Greece	Thrace	40.6393495	22.944606399999998	NCBI RefSeq
330aa6cf-8f9e-481f-bb5d-d966a1d6008c	Meletis et al.	10.1016/j.jgar.2019.07.027	PRJNA545921	GCF_006487565.1	other	LKP576812	2016-01-15	Greece	Thessaloniki	40.6403167	22.9352716	NCBI RefSeq
8c45b501-9547-4a90-b5a1-72f692163526	Meletis et al.	10.1016/j.jgar.2019.07.027	PRJNA545921	GCF_006487545.1	other	LKP698643	2016-03-10	Greece	Thessaloniki	40.6403167	22.9352716	NCBI RefSeq
334e156d-ea1d-43dd-a16f-a145d1c01830	Zhu et al.	10.1016/j.jinf.2019.07.009	PRJNA553089	GCF_007655385.1	other	ATH29	2016-XX-XX	Greece	Athens	37.983941200000004	23.7283052	NCBI RefSeq
3626af7f-d92d-43d9-9285-1f652f525d4c	Zhu et al.	10.1016/j.jinf.2019.07.009	PRJNA553089	GCF_007655445.1	other	ATH24	2016-XX-XX	Greece	Athens	37.983941200000004	23.7283052	NCBI RefSeq
a1802f38-aa5c-437f-b5a4-ec7ec0f9e22c	Pitt et al.	10.1099/mgen.0.000158	PRJNA307517	GCF_001701365.1	other	13_GR_14	2014-05-19	Greece	Athens	37.983941200000004	23.7283052	NCBI RefSeq
d03db592-2eba-4878-abd7-4c0d45ee618f	Zhu et al.	10.1016/j.jinf.2019.07.009	PRJNA553089	GCF_007655395.1	other	ATH30	2016-XX-XX	Greece	Athens	37.983941200000004	23.7283052	NCBI RefSeq
f7c8860d-3fec-48d8-964d-5453f59ce079	Pitt et al.	10.1099/mgen.0.000158	PRJNA307517	GCF_001701815.1	other	14_GR_14	2014-02-03	Greece	Athens	37.983941200000004	23.7283052	NCBI RefSeq
713e68a9-b66c-439d-a735-f46ac6deba52	Meletis et al.	10.1016/j.jgar.2019.07.027	PRJNA545921	GCF_006487505.1	other	LKP1123767	2017-05-05	Greece	Kozani	40.300725899999996	21.788311899999997	NCBI RefSeq
4e294990-5afa-46de-bd28-dbf68f994a89	bioMerieux		PRJNA597427	GCF_009826315.1	other	1711090	2016-XX-XX	Greece		38.995368299999996	21.987713199999998	NCBI RefSeq
c3b45569-d371-4c03-8a0e-1ae6027c641e	Bonnin et al.	10.3201/eid2606.191517	PRJNA563544	GCF_008374765.1	other	177H5	2018-XX-XX	France		46.603353999999996	1.8883334999999999	NCBI RefSeq
2d7fb359-c423-4e0e-abf1-78477af470ae	Samuelsen et al.	10.1371/journal.pone.0187832	PRJNA295003	GCF_001462645.1	other	K53-64	2008-XX-XX	Norway		64.5731537	11.5280364	NCBI RefSeq
62b74293-2508-456f-a59a-214ba83c50da	bioMerieux		PRJNA597427	GCF_009825685.1	other	1204109	2012-XX-XX	Greece		38.995368299999996	21.987713199999998	NCBI RefSeq
03f65d1d-79e4-4b65-8c6c-ddd83f65c34f	bioMerieux		PRJNA597427	GCF_009825955.1	other	0901027	2009-XX-XX	France		46.603353999999996	1.8883334999999999	NCBI RefSeq
efc3e49a-e113-4db8-84d9-7ed607721573	bioMerieux		PRJNA597427	GCF_009825875.1	other	0908021	2009-XX-XX	UK		54.702354500000006	-3.2765752999999997	NCBI RefSeq
37534118-4aee-4154-8734-3b9f10c9173a	Zhu et al.	10.1016/j.jinf.2019.07.009	PRJNA553089	GCF_007695415.1	other	ATH7	2016-XX-XX	Greece	Athens	37.983941200000004	23.7283052	NCBI RefSeq
9c174f26-e814-4511-bcb7-3f458f199119	Sherry et al.	10.1128/JCM.00573-19	PRJNA397262	GCF_002812365.1	other	AUSMDU00003562	2014-01-13	Australia	Victoria	-36.5986096	144.6780052	NCBI RefSeq
aa93eb42-0c02-4032-a3a9-4c4243d450c6	Meletis et al.	10.1016/j.jgar.2019.07.027	PRJNA545921	GCF_006487515.1	other	LKP1119663-1	2017-06-20	Greece	Korfu	39.591337	19.859618899999997	NCBI RefSeq
aca73b9f-41d1-4175-8e41-6d7fc3cc0bf1	bioMerieux		PRJNA597427	GCF_009826575.1	other	1711089	2016-XX-XX	Greece		38.995368299999996	21.987713199999998	NCBI RefSeq
e74dd0ab-8813-43a4-b2af-70caa079bb09	bioMerieux		PRJNA597427	GCF_009826835.1	other	1711075	XXXX-XX-XX	Greece		38.995368299999996	21.987713199999998	NCBI RefSeq
de29a134-1dca-4e9b-a462-4d8f9612d1f8	Pitt et al.	10.1099/mgen.0.000158	PRJNA307517	GCF_001701525.1	other	18_GR_14	2014-06-09	Greece	Athens	37.983941200000004	23.7283052	NCBI RefSeq
dcf0f8e1-bad6-44c4-8b49-c3d2ec13f49f	Pitt et al.	10.1099/mgen.0.000158	PRJNA307517	GCF_001701355.1	other	19_GR_14	2014-06-05	Greece	Athens	37.983941200000004	23.7283052	NCBI RefSeq
ad265901-648e-4ccd-b039-94b53b9a6f29	Ferrari et al.	10.3389/fmicb.2019.02767	PRJEB32609	GCF_901538985.1	other	1760	2015-06-29	Italy	Milano	45.4668	9.1905	NCBI RefSeq
17fcf3fc-a9da-4658-9784-f16447849181	EuSCAPE	10.1016/S1473-3099(16)30257-2	PRJEB10018	GCF_900515095.1	other	IT148	2014-01-13	Italy	Milano	45.4668	9.1905	NCBI RefSeq
335f6dc7-d1ba-4314-965f-6f23e7f9fdc9	EuSCAPE	10.1016/S1473-3099(16)30257-2	PRJEB10018	GCF_900515045.1	other	IT142	2014-01-10	Italy	Milano	45.4668	9.1905	NCBI RefSeq
24b57881-6302-402c-b65a-9d4a6e84930e	Onori et al.	10.1128/JCM.00545-15	PRJEB7661	GCF_001182445.1	other	KpVA-4	2011-01-11	Italy	Milano	45.4668	9.1905	NCBI RefSeq
ce469832-55e9-4a85-9e36-68eed4c16e0e	Onori et al.	10.1128/JCM.00545-15	PRJEB7661	GCF_001182425.1	other	KpVA-3	2013-02-18	Italy	Milano	45.4668	9.1905	NCBI RefSeq
1f0f50b6-ada1-4454-ba61-75bd30a1f91e	Rimoldi et al.	10.1186/s12879-017-2760-7	PRJNA385863	GCF_002235295.1	other	51	2013-07-29	Italy	Milano	45.4668	9.1905	NCBI RefSeq
29938d1f-d7b6-4534-a39d-36c776496134	Onori et al.	10.1128/JCM.00545-15	PRJEB7661	GCF_001182405.1	other	KpVA-2	2013-10-30	Italy	Milano	45.4668	9.1905	NCBI RefSeq
037918d0-61a8-4257-91e7-4410ab369c3e	Gaiarsa et al.	10.1128/AAC.04224-14	PRJEB6543	GCF_000821745.1	other	24PV	XXXX-XX-XX	Italy	Milano	45.4668	9.1905	NCBI RefSeq
29349795-325c-48d6-a5c8-6c8871a458e1	Ferrari et al.	10.3389/fmicb.2019.02767	PRJEB32609	GCF_901538995.1	other	1758	XXXX-XX-XX	Italy	Milano	45.4668	9.1905	NCBI RefSeq
5435d76b-fdf9-447b-8cde-1f77637c3087	Gaiarsa et al.	10.1128/AAC.04224-14	PRJEB6543	GCF_000822205.1	other	50BG	XXXX-XX-XX	Italy	Milano	45.4668	9.1905	NCBI RefSeq
a3ed461a-dfb8-4d5e-b613-0b97973c4b0f	Gaiarsa et al.	10.1128/AAC.04224-14	PRJEB6543	GCF_000822325.1	other	56BG	XXXX-XX-XX	Italy	Milano	45.4668	9.1905	NCBI RefSeq
50b5a93a-1764-4196-bcbe-cc804162f3dc	Pitt et al.	10.1099/mgen.0.000158	PRJNA307517	GCF_002910715.1	other	20_GR_12_1	2012-11-29	Greece	Athens	37.983941200000004	23.7283052	NCBI RefSeq
d34422d6-a864-46c9-b979-9a8d127c4214	Pitt et al.	10.1099/mgen.0.000158	PRJNA307517	GCF_001701845.2	other	20_GR_12	2012-11-29	Greece	Athens	37.983941200000004	23.7283052	NCBI RefSeq
0ab65db0-0ac2-4fe4-bf54-c76601781932	Pitt et al.	10.1099/mgen.0.000158	PRJNA307517	GCF_002925675.1	other	20_GR_12_2	2012-11-29	Greece	Athens	37.983941200000004	23.7283052	NCBI RefSeq
f5f6f032-3029-4152-b0a6-ff37af24ec20	Sherry et al.	10.1128/JCM.00573-19	PRJNA397262	GCF_002812385.1	other	AUSMDU00008119	2014-09-24	Australia	Victoria	-36.5986096	144.6780052	NCBI RefSeq
04ea60a8-cf39-4a4a-8a01-f863a2880e11	Sherry et al.	10.1128/JCM.00573-19	PRJNA397262	GCF_002249975.2	other	AUSMDU00008079	2012-09-26	Australia	Victoria	-36.5986096	144.6780052	NCBI RefSeq
d138f52e-49b3-4474-b3a9-5fa7d9460c87	Bioplatforms Australia		PRJEB29928	GCF_900622645.1	other	KPC2	XXXX-XX-XX	Australia		-24.7761086	134.755	NCBI RefSeq
c31aee64-55cb-41fe-b957-c4911015152e	Bonnin et al.	10.3201/eid2606.191517	PRJNA563544	GCF_008374905.1	other	175C3	2018-XX-XX	France		46.603353999999996	1.8883334999999999	NCBI RefSeq
686c14c6-9e5e-4dd7-917b-16e4bf13f113	Noll et al.	doi.org/10.1101/456897	PRJEB28660	GCF_900607925.1	other	kpneu025	2014-06-03	Switzerland	Basel	47.55810770000001	7.5878261	NCBI RefSeq
7c9e7ebd-728f-42e1-a7c8-d68e734f76f7	Noll et al.	doi.org/10.1101/456897	PRJEB28660	GCF_900608355.1	other	kpneu048	2011-02-11	Switzerland	Basel	47.55810770000001	7.5878261	NCBI RefSeq
3ad3e0a9-3f3d-46b8-a8b3-b9fbb0152ad5	Pitt et al.	10.1099/mgen.0.000158	PRJNA307517	GCF_001701445.1	other	7_GR_13	2013-07-06	Greece	Athens	37.983941200000004	23.7283052	NCBI RefSeq
8a2b8a9e-54b5-4bde-bdd9-8cb03277d31a	Pitt et al.	10.1099/mgen.0.000158	PRJNA307517	GCF_001701925.1	other	9_GR_12	2012-12-10	Greece	Athens	37.983941200000004	23.7283052	NCBI RefSeq
eb69e553-00ac-4525-a974-bd7cd624bbc9	Pitt et al.	10.1099/mgen.0.000158	PRJNA307517	GCF_001701415.1	other	24_GR_13	2013-01-13	Greece	Athens	37.983941200000004	23.7283052	NCBI RefSeq
84409ca9-8c10-416b-b59a-f2af16cd30f2	Gaiarsa et al.	10.1128/AAC.04224-14	PRJEB6543	GCF_000822565.1	other	71RE	XXXX-XX-XX	Italy	Milano	45.4668	9.1905	NCBI RefSeq
cd1878b9-148d-4e82-9dd7-b8f87f1b86dc	D'Andrea et al.	10.1371/journal.pone.0096827	PRJNA295554	GCF_001399815.1	other	KK207/1	2010-XX-XX	Italy	Genova	44.40726	8.9338624	NCBI RefSeq
48c1776f-ddfd-459c-8370-ea7b0268f2f7	Gentile et al.	10.3390/antibiotics9050246	PRJNA504600	GCF_013056175.1	other	KP-MO-7	2013-01-22	Italy	Modena	44.538472799999994	10.9359609	NCBI RefSeq
26fa4e12-1209-4f3a-9e5f-4ddbdc509e74	Gaiarsa et al.	10.1128/AAC.04224-14	PRJEB6543	GCF_000822585.1	other	72RE	XXXX-XX-XX	Italy	Milano	45.4668	9.1905	NCBI RefSeq
b39d20c5-4ab9-4ee9-8d03-5f37a63a8892	Gaiarsa et al.	10.1128/AAC.04224-14	PRJEB6543	GCF_000822605.1	other	73RE	XXXX-XX-XX	Italy	Milano	45.4668	9.1905	NCBI RefSeq
1df84235-ccb4-4eb1-a6c6-a1ef187fdc93	Samuelsen et al.	10.1371/journal.pone.0187832	PRJNA295003	GCF_001462605.1	other	K52-36	2008-XX-XX	Norway		64.5731537	11.5280364	NCBI RefSeq
180d754b-4a22-4ff1-8bde-dc400903dbda	Samuelsen et al.	10.1371/journal.pone.0187832	PRJNA295003	GCF_001462545.1	other	K52-10	2008-XX-XX	Norway		64.5731537	11.5280364	NCBI RefSeq
862ccfea-d3b8-42e2-98e2-e8ee3476fd95	Samuelsen et al.	10.1371/journal.pone.0187832	PRJNA295003	GCF_001462615.1	other	K52-43	2008-XX-XX	Norway		64.5731537	11.5280364	NCBI RefSeq
5d9fb54e-d70a-4402-a5b7-b6d01306edc2	Samuelsen et al.	10.1371/journal.pone.0187832	PRJNA295003	GCF_001462525.1	other	K48-58	2008-XX-XX	Norway		64.5731537	11.5280364	NCBI RefSeq
fd7e7b96-345e-4e7c-b6f3-6b7035e9c8dc	Samuelsen et al.	10.1371/journal.pone.0187832	PRJNA295003	GCF_001462685.1	other	K54-05	2009-XX-XX	Norway		64.5731537	11.5280364	NCBI RefSeq
544c7ab8-f862-4de8-ba10-b9f80fdf1091	Samuelsen et al.	10.1371/journal.pone.0187832	PRJNA295003	GCF_001462555.1	other	K47-25	2007-XX-XX	Norway		64.5731537	11.5280364	NCBI RefSeq
879c05f4-dcb5-4307-8407-aa9936302d53	Samuelsen et al.	10.1371/journal.pone.0187832	PRJNA295003	GCF_001462765.1	other	K66-62	2010-XX-XX	Norway		64.5731537	11.5280364	NCBI RefSeq
6b904e4b-4184-457b-91b2-3d3ab32f4fcb	Samuelsen et al.	10.1371/journal.pone.0187832	PRJNA295003	GCF_001462785.1	other	K66-73	2010-XX-XX	Norway		64.5731537	11.5280364	NCBI RefSeq
e0a46881-6800-4dcc-ba49-4be0b36e06eb	Samuelsen et al.	10.1371/journal.pone.0187832	PRJNA295003	GCF_001462655.1	other	K52-74	2008-XX-XX	Norway		64.5731537	11.5280364	NCBI RefSeq
dab26551-b914-448e-bfd3-ab366f8ab9ab			PRJNA479772	GCF_002181715.1	other	44826	2013-XX-XX	USA	New York	40.7127281	-74.0060152	NCBI RefSeq
49bc287f-7ee1-4b3a-9f37-d14919a0da7c			PRJNA479772	GCF_002182325.1	other	42808	2013-XX-XX	USA	New York	40.7127281	-74.0060152	NCBI RefSeq
cda6fcb4-1e25-47a4-9778-be588451102e	Marsh et al.	10.1128/mBio.01945-19	PRJNA529592	SRR8798036	self	KLP102	XXXX-XX-XX	USA	Pittsburgh	40.4416941	-79.99008609999998	read dataset only identified through literature survey
0c8c6bc5-4339-4ea4-a688-a6e0b216beec	Marsh et al.	10.1128/mBio.01945-19	PRJNA278293	SRR2048116	self	KLP048	XXXX-XX-XX	USA	Pittsburgh	40.4416941	-79.99008609999998	read dataset only identified through literature survey
c725c10d-6188-4698-9a07-8f44205376ae	Leung et al.	10.1093/jac/dkx234	PRJNA375812	GCF_002268935.1	other	D4	2011-05-06	USA	Pittsburgh	40.4416941	-79.99008609999998	NCBI RefSeq
695f75a9-de52-43d4-b989-1f2a461ec65b	Marsh et al.	10.1128/mBio.01945-19	PRJNA278293	SRR2048070	self	KLP002	XXXX-XX-XX	USA	Pittsburgh	40.4416941	-79.99008609999998	read dataset only identified through literature survey
e3e38e9f-3c98-4667-b1d4-ba872d2e8d4e	Leung et al.	10.1093/jac/dkx234	PRJNA375812	GCF_002268785.1	other	C3	2010-04-17	USA	Pittsburgh	40.4416941	-79.99008609999998	NCBI RefSeq
7a0c667d-b05c-49a3-a341-81723c6b53f5	Leung et al.	10.1093/jac/dkx234	PRJNA375812	GCF_002268815.1	other	B8	2010-03-20	USA	Pittsburgh	40.4416941	-79.99008609999998	NCBI RefSeq
99677896-0ef2-4e7d-9f31-277461d856a8	Marsh et al.	10.1128/mBio.01945-19	PRJNA237670	SRR1167004	self	KLP272	XXXX-XX-XX	USA	Pittsburgh	40.4416941	-79.99008609999998	read dataset only identified through literature survey
aedee79b-cba6-4d8f-8bec-5867fe38153d	Marsh et al.	10.1128/mBio.01945-19	PRJNA278293	SRS951102	self	KLP006	XXXX-XX-XX	USA	Pittsburgh	40.4416941	-79.99008609999998	read dataset only identified through literature survey
f9f18b2a-c9aa-4570-b59d-4fce285a8a32	Marsh et al.	10.1128/mBio.01945-19	PRJNA278293	SRR2048080	self	KLP011	XXXX-XX-XX	USA	Pittsburgh	40.4416941	-79.99008609999998	read dataset only identified through literature survey
fe6d3983-443a-4a16-b6bd-ddc6400e7c55	bioMerieux		PRJNA597427	GCF_009825985.1	other	0603004	2006-XX-XX					NCBI RefSeq
80fca579-1c1f-4ea0-9a36-5d7bb051e3ca			PRJNA479772	GCF_002180895.1	other	44829	2013-XX-XX	USA	New York	40.7127281	-74.0060152	NCBI RefSeq
194f8c68-3b33-43fc-91f2-37b2fd1e078d	Leung et al.	10.1093/jac/dkx234	PRJNA375812	GCF_002268755.1	other	F9	2012-03-30	USA	Pittsburgh	40.4416941	-79.99008609999998	NCBI RefSeq
188a5320-6af4-4cfe-b4ab-be473015ce3c	Leung et al.	10.1093/jac/dkx234	PRJNA375812	GCF_002268865.1	other	F8	2012-03-24	USA	Pittsburgh	40.4416941	-79.99008609999998	NCBI RefSeq
ea215593-5c27-4a63-a489-1519ec0e6352	Leung et al.	10.1093/jac/dkx234	PRJNA375812	GCF_002268855.1	other	H4	2012-04-02	USA	Pittsburgh	40.4416941	-79.99008609999998	NCBI RefSeq
e104d779-b06f-4cb1-a336-8a5900f1a474	bioMerieux		PRJNA597427	GCF_009825515.1	other	1012150	2010-XX-XX	USA		39.7837304	-100.4458825	NCBI RefSeq
f312150a-5f53-41f3-bab4-54e99220fbf3	bioMerieux		PRJNA597427	GCF_009825815.1	other	0911047	2009-XX-XX	USA		39.7837304	-100.4458825	NCBI RefSeq
b9e0fee4-13a6-4a0c-b9f0-2c50c62f9908	bioMerieux		PRJNA597427	GCF_009826075.1	other	0602105	2006-XX-XX	USA		39.7837304	-100.4458825	NCBI RefSeq
e1e9c6ae-b71c-4ca6-aa4b-11d2b4319c54	Jacobs et al.	10.1128/AAC.00012-20	PRJNA433394	GCF_002970485.2	other	CRK0224	2013-XX-XX	USA	Ohio	40.225356899999994	-82.6881395	NCBI RefSeq
e94794a2-ecbb-4b28-87f7-24fd713ba128	Jacobs et al.	10.1128/AAC.00012-20	PRJNA433394	GCF_002970455.2	other	CRK0223	2013-XX-XX	USA	Ohio	40.225356899999994	-82.6881395	NCBI RefSeq
c453c86d-a490-4744-b247-ac8d9b2c1004	Leung et al.	10.1093/jac/dkx234	PRJNA375812	GCF_002268725.1	other	C4	2010-04-13	USA	Pittsburgh	40.4416941	-79.99008609999998	NCBI RefSeq
dc6a511a-baf0-44b0-a5cf-099973fade05	Leung et al.	10.1093/jac/dkx234	PRJNA375812	GCF_002268945.1	other	C5	2010-06-01	USA	Pittsburgh	40.4416941	-79.99008609999998	NCBI RefSeq
42ea2741-da4a-4571-8ba9-3bd4b936d3f4			PRJNA479772	GCF_002181835.1	other	45709	2013-XX-XX	USA	New York	40.7127281	-74.0060152	NCBI RefSeq
91c0993a-8ce2-4a45-b9ab-794cef598ea0			PRJNA479772	GCF_002181835.1	other	40862	2013-XX-XX	USA	New York	40.7127281	-74.0060152	NCBI RefSeq
4c586a8d-2109-48a4-b8d2-348fa9250722	bioMerieux		PRJNA597427	GCF_009826155.1	other	0601007	2006-XX-XX	USA		39.7837304	-100.4458825	NCBI RefSeq
017e49d3-5797-4dfb-84ad-8a7e5fd38006			PRJNA479772	GCF_002181745.1	other	44827	2013-XX-XX	USA	New York	40.7127281	-74.0060152	NCBI RefSeq
7b534475-b39b-4eca-b1e0-dd5680532ff2	Wright et al.	10.1128/AAC.00125-14	PRJNA193163	GCF_000417425.1	other	280_1220	2012-XX-XX	USA	Ohio	40.225356899999994	-82.6881395	NCBI RefSeq
2a4fec26-6409-4155-9889-ad5b1af97cbf	Jacobs et al.	10.1128/AAC.00012-20	PRJNA339843	GCF_001903675.4	other	CRK0115	2015-XX-XX	USA	North Carolina	35.6729639	-79.03929190000001	NCBI RefSeq
c0c5ba66-4e55-4e0a-b082-5b29f380b108	Jacobs et al.	10.1128/AAC.00012-20	PRJNA339843	GCF_001904095.4	other	CRK0112	2015-XX-XX	USA	North Carolina	35.6729639	-79.03929190000001	NCBI RefSeq
0ab09d42-c043-4e35-8a0d-e965f8ce2ff4			PRJNA482007	GCF_004118575.1	other	1-RC-16-28226	2016-10-XX	USA	Milwaukee	43.0349931	-87.92249699999999	NCBI RefSeq
6610dcd9-7bc7-4534-b1d1-7d85fab749b8			PRJNA482007	GCF_003362865.1	other	1-RC-17-04134-3	2017-02-XX	USA	Milwaukee	43.0349931	-87.92249699999999	NCBI RefSeq
203f2cb6-97de-43c8-ad26-8cefe3dda5de			PRJNA482007	GCF_004118245.1	other	1-RC-16-27663	2016-10-XX	USA	Milwaukee	43.0349931	-87.92249699999999	NCBI RefSeq
de58423f-351d-4469-843a-4b5fc1ca2f66			PRJNA482007	GCF_003362895.1	other	1-RC-17-01140-2	2017-01-XX	USA	Milwaukee	43.0349931	-87.92249699999999	NCBI RefSeq
3f12262e-5fc7-41f9-b0c9-ce23fc6f7ac5	Wright et al.	10.1128/AAC.00125-14	PRJNA193169	GCF_000406885.1	other	646_1568	2012-XX-XX	USA	Ohio	40.225356899999994	-82.6881395	NCBI RefSeq
3dc02a7b-5d98-442f-b124-34139e76bb4e	Wright et al.	10.1128/AAC.00125-14	PRJNA187303	GCF_000406445.1	other	UHKPC01	2007-XX-XX	USA	Cleveland	41.5051613	-81.6934446	NCBI RefSeq
6c627c22-d1bb-4a41-b137-34f203e6dce9	Wright et al.	10.1128/AAC.00125-14	PRJNA187299	GCF_000417165.1	other	UHKPC31	2008-XX-XX	USA	Cleveland	41.5051613	-81.6934446	NCBI RefSeq
5c456fdd-9ca6-4099-a35a-3819307d160d	Wright et al.	10.1128/AAC.00125-14	PRJNA187305	GCF_000406465.1	other	UHKPC27	2008-XX-XX	USA	Cleveland	41.5051613	-81.6934446	NCBI RefSeq
6b623915-476a-48a0-a982-df845d2a990f	Wright et al.	10.1128/AAC.00125-14	PRJNA187306	GCF_000408985.1	other	UHKPC52	2008-XX-XX	USA	Cleveland	41.5051613	-81.6934446	NCBI RefSeq
5e5916fe-6b1e-4ce5-b527-8310dadb4d9b	Wright et al.	10.1128/AAC.00125-14	PRJNA193164	GCF_000406485.1	other	361_1301	2012-XX-XX	USA	Ohio	40.225356899999994	-82.6881395	NCBI RefSeq
45ab99e1-6687-4ca1-835a-90c3869cfb18	Wright et al.	10.1128/AAC.00125-14	PRJNA187302	GCF_000406425.1	other	UHKPC09	2007-XX-XX	USA	Cleveland	41.5051613	-81.6934446	NCBI RefSeq
965c414a-7764-4b30-bf4b-224af06cf6e2	Wright et al.	10.1128/AAC.00125-14	PRJNA187282	GCF_000408965.1	other	UHKPC05	2008-XX-XX	USA	Cleveland	41.5051613	-81.6934446	NCBI RefSeq
c1e555a4-41d8-4910-9b8e-da318e24bb81	Wright et al.	10.1128/AAC.00125-14	PRJNA187280	GCF_000401195.1	other	UHKPC23	2008-XX-XX	USA	Cleveland	41.5051613	-81.6934446	NCBI RefSeq
69b967d1-1842-4d29-9778-46db7381746d	Wright et al.	10.1128/AAC.00125-14	PRJNA193162	GCF_000417385.1	other	120_1020	2012-XX-XX	USA	Ohio	40.225356899999994	-82.6881395	NCBI RefSeq
f0e96ff8-608c-4d96-ae3c-c0c829df0099	Wright et al.	10.1128/AAC.00125-14	PRJNA193160	GCF_000417405.1	other	140_1040	2011-XX-XX	USA	Ohio	40.225356899999994	-82.6881395	NCBI RefSeq
e0f2eda6-03af-4fc2-9515-a9838e4d8224	Wright et al.	10.1128/AAC.00125-14	PRJNA187313	GCF_000409045.1	other	UHKPC29	2008-XX-XX	USA	Cleveland	41.5051613	-81.6934446	NCBI RefSeq
7bf3d174-6c54-44d6-a602-7a3615f0bcf1	Wright et al.	10.1128/AAC.00125-14	PRJNA187283	GCF_000417125.1	other	UHKPC47	2008-XX-XX	USA	Cleveland	41.5051613	-81.6934446	NCBI RefSeq
4dc40ec4-0f20-4687-a1fb-f4a50749d950	Wright et al.	10.1128/AAC.00125-14	PRJNA187292	GCF_000417065.1	other	UHKPC61	2008-XX-XX	USA	Cleveland	41.5051613	-81.6934446	NCBI RefSeq
b5762b03-905c-483d-8183-3c2165efd86f	Wright et al.	10.1128/AAC.00125-14	PRJNA187307	GCF_000406605.1	other	UHKPC24	2008-XX-XX	USA	Cleveland	41.5051613	-81.6934446	NCBI RefSeq
7fc8a319-6528-42c4-a16c-2b9c616eccfb	Wright et al.	10.1128/AAC.00125-14	PRJNA187308	GCF_000406665.1	other	UHKPC26	2008-XX-XX	USA	Cleveland	41.5051613	-81.6934446	NCBI RefSeq
f943a421-f586-4cff-adb6-f5c063e0c44b	Wright et al.	10.1128/AAC.00125-14	PRJNA187281	GCF_000417105.1	other	UHKPC28	2008-XX-XX	USA	Cleveland	41.5051613	-81.6934446	NCBI RefSeq
9e6758af-7a0b-4d5d-95a8-c66e9416f1ab	Wright et al.	10.1128/AAC.00125-14	PRJNA193165	GCF_000406745.1	other	440_1540	2012-XX-XX	USA	Ohio	40.225356899999994	-82.6881395	NCBI RefSeq
377a7c14-a385-4679-bcdc-5834361cdfff	Jacobs et al.	10.1128/AAC.00012-20	PRJNA339843	GCF_002186375.2	other	CRK0096	2012-XX-XX	USA	Ohio	40.225356899999994	-82.6881395	NCBI RefSeq
27a10841-b7b3-4a39-a212-1380d60c66c5	Jacobs et al.	10.1128/AAC.00012-20	PRJNA339843	GCF_002185485.2	other	CRK0053	2012-XX-XX	USA	Ohio	40.225356899999994	-82.6881395	NCBI RefSeq
6f372b50-3820-4732-b4aa-b7645e442c5e	Marsh et al.	10.1128/mBio.01945-19	PRJNA278293	SRR2048108	self	KLP041	XXXX-XX-XX	USA	Pittsburgh	40.4416941	-79.99008609999998	read dataset only identified through literature survey
a0c37fc2-2a36-4337-93f3-cbe1ffbee723	Jacobs et al.	10.1128/AAC.00012-20	PRJNA339843	GCF_002184995.2	other	CRK0079	2013-XX-XX	USA	Ohio	40.225356899999994	-82.6881395	NCBI RefSeq
a9df7ea8-9716-49f4-baa2-564ce8a2855d	Wright et al.	10.1128/AAC.00125-14	PRJNA187322	GCF_000406625.1	other	VAKPC276	2011-XX-XX	USA	Cleveland	41.5051613	-81.6934446	NCBI RefSeq
41fd9f7d-f6f7-4040-9b69-aac776773490	Wright et al.	10.1128/AAC.00125-14	PRJNA187321	GCF_000406585.1	other	VAKPC270	2011-XX-XX	USA	Cleveland	41.5051613	-81.6934446	NCBI RefSeq
bb3b7cd2-b6e1-4b22-b62f-c23f0100483d	Wright et al.	10.1128/AAC.00125-14	PRJNA187324	GCF_000406645.1	other	VAKPC309	2011-XX-XX	USA	Cleveland	41.5051613	-81.6934446	NCBI RefSeq
9e75063f-1718-42e9-98a4-866839b17930	Becker et al.	10.1186/s13756-018-0352-y	PRJEB18621	ERR1761470	self	280/15	2012-XX-XX	Germany	Schleswig-Holstein	54.3227085	10.135555	read dataset only identified through literature survey
53b029e9-3f5d-4adf-8084-c756cecc106e	Samuelsen et al.	10.1371/journal.pone.0187832	PRJNA295003	GCF_001463415.1	other	50834782	2014-XX-XX	Norway		64.5731537	11.5280364	NCBI RefSeq
ef2f5723-77aa-4a6f-8411-21741a393615	Pitt et al.	10.1099/mgen.0.000158	PRJNA307517	GCF_001701475.1	other	15_GR_13	2013-12-12	Greece	Athens	37.983941200000004	23.7283052	NCBI RefSeq
b26749c0-d369-4330-a1b1-c4030d2805ac	Zhou et al.	10.1038/srep20840	PRJNA252925	GCF_002900035.1	other	M053972	2013-06-24	Netherlands	Breda	51.588784499999996	4.7760237000000005	NCBI RefSeq
20cf20e8-0ad2-43e0-82d9-5a4fc0aa4dca	Zhou et al.	10.1038/srep20840	PRJNA252925	GCF_002900015.1	other	M057110	2013-07-05	Netherlands	Breda	51.588784499999996	4.7760237000000005	NCBI RefSeq
be6b40ce-0588-4562-b3e7-eede92f4fea2	Zhou et al.	10.1038/srep20840	PRJNA252925	GCF_002900135.1	other	M091528	2013-10-31	Netherlands	Breda	51.588784499999996	4.7760237000000005	NCBI RefSeq
2c8b2bf8-e32c-4378-a722-7371a419b37f	Zhou et al.	10.1038/srep20840	PRJNA252925	GCF_002900145.1	other	M097275	2013-11-18	Netherlands	Breda	51.588784499999996	4.7760237000000005	NCBI RefSeq
eb1bde29-73cf-49be-a64f-cb233aee0d19	Zhou et al.	10.1038/srep20840	PRJNA252925	GCF_001517745.1	other	M098451	2013-11-21	Netherlands	Breda	51.588784499999996	4.7760237000000005	NCBI RefSeq
74e0099b-80bf-4d8e-b8ff-38757c9ccea9	Zhou et al.	10.1038/srep20840	PRJNA252925	GCF_001517955.1	other	M098441	2013-11-21	Netherlands	Breda	51.588784499999996	4.7760237000000005	NCBI RefSeq
fc81280e-1fb7-4f97-b8d2-c430638a9c78	Zhou et al.	10.1038/srep20840	PRJNA252925	GCF_001517735.1	other	M097273	2013-11-18	Netherlands	Breda	51.588784499999996	4.7760237000000005	NCBI RefSeq
75f508e8-745f-4371-92d6-d7c8585dee4a	Zhou et al.	10.1038/srep20840	PRJNA252925	GCF_001517805.1	other	M104145	2013-12-03	Netherlands	Breda	51.588784499999996	4.7760237000000005	NCBI RefSeq
d1a83dcb-ccb9-487d-89cd-e25090b8e596	Zhou et al.	10.1038/srep20840	PRJNA252925	GCF_001517715.1	other	M098440	2013-11-21	Netherlands	Breda	51.588784499999996	4.7760237000000005	NCBI RefSeq
01b34cb7-f1dc-41cd-9bda-c197ab2569e1	Zhou et al.	10.1038/srep20840	PRJNA252925	GCF_001517725.1	other	M098513	2013-11-22	Netherlands	Breda	51.588784499999996	4.7760237000000005	NCBI RefSeq
67b3220a-e557-45a7-992f-97325a0cc2ae	Zhou et al.	10.1038/srep20840	PRJNA252925	GCF_001517795.1	other	M098442	2013-11-21	Netherlands	Breda	51.588784499999996	4.7760237000000005	NCBI RefSeq
D103	Resequencing		PRJNA742413		self	D103	2010-02-02	Germany	Hesse	50.082038399999995	8.2416556	identiﬁed in culture collection
D171	Resequencing		PRJNA742413		self	D171	2010-04-21	Germany	Baden-Wuerrtemberg	48.778448499999996	9.1800132	identiﬁed in culture collection
D285	Resequencing		PRJNA742413		self	D285	2010-07-05	Germany	North-Rhine Westphalia	51.478179600000004	7.5542336	identiﬁed in culture collection
D414425	Resequencing		PRJNA742413		self	D414425	2015-05-22	Germany	Leipzig	51.3406321	12.3747329	identiﬁed in culture collection
D4_1_15_54	Resequencing		PRJNA742413		self	D4_1_15_54	2015-08-11	Germany	Leipzig	51.3406321	12.3747329	identiﬁed in culture collection
D4_5_9_16	Resequencing		PRJNA742413		self	D4_5_9_16	2016-07-13	Germany	Leipzig	51.3406321	12.3747329	identiﬁed in culture collection
D4_7_13_10	Resequencing		PRJNA742413		self	D4_7_13_10	2017-01-04	Germany	Leipzig	51.3406321	12.3747329	identiﬁed in culture collection
D89	Resequencing		PRJNA742413		self	D89	2010-01-21	Germany	Berlin	52.517036499999996	13.388859900000002	identiﬁed in culture collection
D159	Resequencing		PRJNA742413		self	D159	2010-04-12	Germany	Hesse	50.082038399999995	8.2416556	identiﬁed in culture collection
