# Supplementary material for: Context-aware genomic surveillance reveals hidden transmission of a carbapenemase-producing Klebsiella pneumoniae
Source: Microb Genom. 2021 Dec 16;7(12):000741. doi: 10.1099/mgen.0.000741 (PMC8767333; doi:10.1099/mgen.0.000741)
Supplement: Supplementary material 3 [file mgen-7-0741-s003.xlsx]

## Sheet: table_s2_colistin
name	study	doi	sample	breakpoint	mic
175e54c8-679d-4dc1-8c5a-7ebb92279270	Bathoorn et al.	10.1093/jac/dkv467	514	S	0.38
9c4ba4e1-a889-4994-a34f-56b0edefb1c0	Bathoorn et al.	10.1093/jac/dkv467	513	S	2
22d46539-85a9-466a-9083-22e0d432d9e3	Bathoorn et al.	10.1093/jac/dkv467	505	S	0.5
c07438e7-df74-46d7-991d-9dc1039dda5e	Bathoorn et al.	10.1093/jac/dkv467	500	S	0.125
09e3c9ec-bbb6-4a1d-a464-7135e1fb7b93	Bathoorn et al.	10.1093/jac/dkv467	512	S	0.75
d4f7745c-f76e-46d9-baf2-bbf2be09cc25	Bathoorn et al.	10.1093/jac/dkv467	541	R	6
6de36614-b41b-4ddd-a032-92404dbf3198	Bathoorn et al.	10.1093/jac/dkv467	538	R	256
22b53ea4-d7cb-4408-b7d2-767f61621106	Bathoorn et al.	10.1093/jac/dkv467	549	R	16
9f31a282-bd48-4b69-b973-b422802dc615	Bathoorn et al.	10.1093/jac/dkv467	535	R	12
0b14228a-feb4-4f8e-8e07-8de5dadb692f	Bathoorn et al.	10.1093/jac/dkv467	552	R	12
bf291440-6dd5-4dde-940c-d3c8299a6172	Bathoorn et al.	10.1093/jac/dkv467	554	S	0.125
6fb9830e-7396-4769-98da-88755b02c574	Bathoorn et al.	10.1093/jac/dkv467	529	R	96
40b333e9-02e4-4c1a-b801-6ad1e33bddb8	Bathoorn et al.	10.1093/jac/dkv467	528	R	8
a0b33826-63a1-4726-88a6-1104c0c606de	Bathoorn et al.	10.1093/jac/dkv467	537	S	0.125
8c4e5f06-ac31-47c8-8894-eb4d7942a24d	Bathoorn et al.	10.1093/jac/dkv467	548	S	0.094
3d5c6a8b-24ea-4311-b424-9dacc5f70a6e	Bathoorn et al.	10.1093/jac/dkv467	531	R	32
e3c91a9d-331b-4b3c-ae06-73b9665763d1	Bathoorn et al.	10.1093/jac/dkv467	506	R	24
498b1fab-39b1-4943-9e1e-f13ff61efe87	Bathoorn et al.	10.1093/jac/dkv467	540	R	8
8658245f-a822-449d-a29c-edec9fdcc527	Bathoorn et al.	10.1093/jac/dkv467	551	R	12
bcad33ad-175b-4c51-9062-0faab3bcc5ab	Bathoorn et al.	10.1093/jac/dkv467	509	S	0.19
d65ed72e-497b-47a3-8a20-74928396ca1b	Bathoorn et al.	10.1093/jac/dkv467	534	S	0.125
1abb1b67-167a-4f71-8ed8-45c05023f88a	Bathoorn et al.	10.1093/jac/dkv467	545	R	16
1baa4df9-e105-4a88-bca5-decb1e55dd57	Bathoorn et al.	10.1093/jac/dkv467	555	R	8
09cf9fcc-0d5a-4029-a2af-7d19bd79870b	Bathoorn et al.	10.1093/jac/dkv467	519	S	0.5
992884f2-12e3-453c-8d3c-0d49443dc999	Bathoorn et al.	10.1093/jac/dkv467	546	S	0.125
b6b01c72-a225-40fa-8c7c-d66688cf23fb	Bathoorn et al.	10.1093/jac/dkv467	550	R	12
bac309a6-5584-4842-b117-13172c1d4e70	Bathoorn et al.	10.1093/jac/dkv467	517	S	0.38
bc803b2d-95de-472e-b349-447015d9d489	Bathoorn et al.	10.1093/jac/dkv467	536	R	8
e859b6ed-fc3c-48e3-9fcf-35b8d18a399c	Bathoorn et al.	10.1093/jac/dkv467	523	R	3
1e6b027c-2c7a-4ca7-8589-214ffdfe5514	Bathoorn et al.	10.1093/jac/dkv467	525	S	0.25
b0272a12-a85d-415c-b69d-c7fd7a5c1389	Bathoorn et al.	10.1093/jac/dkv467	532	S	0.19
76e5e105-4f01-4a95-8574-dd0bacabaa2d	Bathoorn et al.	10.1093/jac/dkv467	542	R	12
aa923bab-8a84-4197-a877-ec54f2dee8f7	Bathoorn et al.	10.1093/jac/dkv467	510	R	4
253b6463-1e04-46a1-94dc-3c6f0afb92f8	Bathoorn et al.	10.1093/jac/dkv467	543	R	4
ad265901-648e-4ccd-b039-94b53b9a6f29	Ferrari et al.	10.3389/fmicb.2019.02767	1760	S	1
29349795-325c-48d6-a5c8-6c8871a458e1	Ferrari et al.	10.3389/fmicb.2019.02767	1758	S	1
48c1776f-ddfd-459c-8370-ea7b0268f2f7	Gentile et al.	10.3390/antibiotics9050246	KP-MO-7	R	NA
9d96effa-7f50-423e-90ca-d44a3b660e83	Jousset et al.	10.1093/cid/ciy293	Kp_BIC-1	R	32
c725c10d-6188-4698-9a07-8f44205376ae	Leung et al.	10.1093/jac/dkx234	D4	S	0.5
e3e38e9f-3c98-4667-b1d4-ba872d2e8d4e	Leung et al.	10.1093/jac/dkx234	C3	R	128
7a0c667d-b05c-49a3-a341-81723c6b53f5	Leung et al.	10.1093/jac/dkx234	B8	S	0.25
194f8c68-3b33-43fc-91f2-37b2fd1e078d	Leung et al.	10.1093/jac/dkx234	F9	R	128
188a5320-6af4-4cfe-b4ab-be473015ce3c	Leung et al.	10.1093/jac/dkx234	F8	S	0.5
ea215593-5c27-4a63-a489-1519ec0e6352	Leung et al.	10.1093/jac/dkx234	H4	S	0.5
c453c86d-a490-4744-b247-ac8d9b2c1004	Leung et al.	10.1093/jac/dkx234	C4	S	0.5
dc6a511a-baf0-44b0-a5cf-099973fade05	Leung et al.	10.1093/jac/dkx234	C5	R	128
17c6c6ff-f197-4141-aa68-a2f3b0d9fcf3	Meletis et al.	10.1016/j.jgar.2019.07.027	LKP691437	S	0.75
330aa6cf-8f9e-481f-bb5d-d966a1d6008c	Meletis et al.	10.1016/j.jgar.2019.07.027	LKP576812	S	0.75
8c45b501-9547-4a90-b5a1-72f692163526	Meletis et al.	10.1016/j.jgar.2019.07.027	LKP698643	S	0.5
713e68a9-b66c-439d-a735-f46ac6deba52	Meletis et al.	10.1016/j.jgar.2019.07.027	LKP1123767	S	0.75
aa93eb42-0c02-4032-a3a9-4c4243d450c6	Meletis et al.	10.1016/j.jgar.2019.07.027	LKP1119663-1	S	0.5
24b57881-6302-402c-b65a-9d4a6e84930e	Onori et al.	10.1128/JCM.00545-15	KpVA-4	S	0.12
ce469832-55e9-4a85-9e36-68eed4c16e0e	Onori et al.	10.1128/JCM.00545-15	KpVA-3	S	0.19
29938d1f-d7b6-4534-a39d-36c776496134	Onori et al.	10.1128/JCM.00545-15	KpVA-2	S	1
d2d9720f-8d6e-424e-9298-3d372341adb7	Pitt et al.	10.1099/mgen.0.000158	4_GR_12	R	NA
04adb351-d53b-446b-bdd2-e3cfca511545	Pitt et al.	10.1099/mgen.0.000158	2_GR_12	R	NA
e18302bf-0ba7-4fe8-9f35-e07d34df4b8f	Pitt et al.	10.1099/mgen.0.000158	23_GR_12	R	NA
857e12d8-b0c0-4706-b1e3-ab46e99095a3	Pitt et al.	10.1099/mgen.0.000158	10_GR_13	R	NA
a1802f38-aa5c-437f-b5a4-ec7ec0f9e22c	Pitt et al.	10.1099/mgen.0.000158	13_GR_14	R	NA
f7c8860d-3fec-48d8-964d-5453f59ce079	Pitt et al.	10.1099/mgen.0.000158	14_GR_14	R	NA
de29a134-1dca-4e9b-a462-4d8f9612d1f8	Pitt et al.	10.1099/mgen.0.000158	18_GR_14	R	NA
dcf0f8e1-bad6-44c4-8b49-c3d2ec13f49f	Pitt et al.	10.1099/mgen.0.000158	19_GR_14	R	NA
d34422d6-a864-46c9-b979-9a8d127c4214	Pitt et al.	10.1099/mgen.0.000158	20_GR_12	S	NA
3ad3e0a9-3f3d-46b8-a8b3-b9fbb0152ad5	Pitt et al.	10.1099/mgen.0.000158	7_GR_13	R	NA
8a2b8a9e-54b5-4bde-bdd9-8cb03277d31a	Pitt et al.	10.1099/mgen.0.000158	9_GR_12	R	NA
eb69e553-00ac-4525-a974-bd7cd624bbc9	Pitt et al.	10.1099/mgen.0.000158	24_GR_13	S	NA
ef2f5723-77aa-4a6f-8411-21741a393615	Pitt et al.	10.1099/mgen.0.000158	15_GR_13	R	NA
1f0f50b6-ada1-4454-ba61-75bd30a1f91e	Rimoldi et al.	10.1186/s12879-017-2760-7	51	S	NA
9fb0b0e1-bcef-421d-b04a-6820637a4110	UHL	NA	BK10220	S	1
b76e8ef5-6c4f-4688-a4b7-8349f695b96d	UHL	NA	BK13597	S	1
2712ff24-e10d-431e-9ca2-237a0e589db8	UHL	NA	BK13728	S	0.5
c32fda2a-9bfb-40a9-88f2-70a4eeefd4f7	UHL	NA	BK16641	S	1
e71cf656-60aa-4d9c-8b41-a2d601868d12	UHL	NA	BK17487	S	0.5
f6f71fbb-706f-470c-8819-332d80675af2	UHL	NA	BK19963	R	16
8440c1a5-58b1-4300-ae40-d864b46f57e6	UHL	NA	BK372	S	0.5
a65755a6-e182-41e1-a4bb-e1b2ec1f6a36	UHL	NA	BK5595	S	0.25
e51ba54b-0fa2-4438-81cd-d7c2ca9e7033	UHL	NA	SU2327	R	8
403798e4-8b07-4f0c-954b-f1fb708a859f	UHL	NA	SU241	S	1
b2fca122-5da9-49d4-af76-4019c3c6c0a3	UHL	NA	TP1109	R	16
9daa2974-4df8-4a70-a120-72b30490ead1	UHL	NA	TP1147	R	16
6aadaa20-a870-41ed-a541-227a29d9c60e	UHL	NA	TP1148	R	16
a7e94487-4952-496d-b82a-826e3f7b4e72	UHL	NA	TP1149	R	16
3468571c-0747-4777-9dfd-e2edba4e9b41	UHL	NA	TP1150	R	16
d69c6df8-ab51-414f-a9df-42db5d878c7b	UHL	NA	TP1557	R	16
5abe8078-fdb6-4e90-9075-314bc4238f48	UHL	NA	TP2518	S	1
669c1a11-7535-4341-bfce-24551979c7cc	UHL	NA	TP2864	R	16
1ce172a8-b060-44a2-af53-1746d2c011f2	UHL	NA	TP3052	R	16
65435089-0b63-424f-b60b-130c5fe6dc10	UHL	NA	TP3160	R	16
7ab5cd3e-524b-4f3e-9951-04d783bcef78	UHL	NA	TP3202	R	16
7f9e24ed-bbbf-4a22-87f1-2dae11534800	UHL	NA	TP3295	R	16
ee0b5e80-73e8-45c2-a53a-3de11749ba23	UHL	NA	TP3870	S	0.5
ec773d95-2eb3-4552-984c-169d6973d47f	UHL	NA	TP3965	S	1
a74949e3-e3dd-4bec-b7b3-67fc8bf96553	UHL	NA	TP3995	S	0.5
f5332f91-36c7-412b-ba3e-91e2ccb44181	UHL	NA	TP4252	S	1
50fbca58-5dfd-4448-bd7b-3c088f3c0b1d	UHL	NA	TP4290	S	1
78fa0037-d007-45f2-9d5d-87652920aab3	UHL	NA	TP4303	R	16
95eed82a-558e-4eed-812f-d7e1d234b0bf	UHL	NA	TP4519	S	0.25
c996adc3-c02c-4c41-a656-078eee1f64e5	UHL	NA	TP4561	R	16
fc65572f-7d4b-4f03-a3fa-f8a515b58dcc	UHL	NA	TP4748	R	16
b9b8b8a9-b862-4c09-b7f8-e13ab3330be2	UHL	NA	TP5334	S	0.25
57d63191-4b23-46ef-839b-7e979143cdf1	UHL	NA	TP5623	S	0.5
6b3e6536-5213-444f-8572-425b9ea03a94	UHL	NA	UR11580	S	1
901dd73f-8d05-47da-83fe-add3d793e06d	UHL	NA	UR12331	S	1
fa4d4078-9eb8-4d61-8f2c-08ad279e7fda	UHL	NA	UR12896	S	1
b6300147-57a2-4e7e-9f48-03800431bc63	UHL	NA	UR13282	S	0.25
ce48c402-7b0d-4665-8b37-2b52a1a5e144	UHL	NA	UR13304	S	0.25
8a23bffb-a00e-40b6-89d4-d051c25ad277	UHL	NA	UR13546	S	0.5
b6d5456e-892b-436a-8e47-c2e8048436bf	UHL	NA	UR14350	S	1
995b79a0-9b2a-4b69-9446-25a7ea4a4d82	UHL	NA	UR14538	S	2
f95f8c97-a721-4e3a-8b5f-cc987f8e31d1	UHL	NA	UR1999	R	8
5e93220d-26b4-42a9-b3f4-62f8b7b946c8	UHL	NA	UR206909	R	16
5b476fd4-2527-4749-a62f-52a02a4ad8d4	UHL	NA	UR2210	S	0.25
260026f9-bd26-4b42-a524-7e548bbe0269	UHL	NA	UR2602	S	0.5
9d532033-39ea-4d73-8e11-bcb2182225af	UHL	NA	UR3062	S	0.5
d1de0953-ca3f-4a0d-8844-bf5998052f42	UHL	NA	UR3594	S	1
b627e5c1-b8ee-4084-a2db-209208bbf514	UHL	NA	UR363	S	0.5
60e6e53c-250a-4b75-ae82-ba4f39704d3d	UHL	NA	UR535	S	1
33b659cf-0c9b-418f-b77d-851923330c1c	UHL	NA	UR6147	R	8
dd518f5c-d48a-464d-bff3-4becb51ae5d5	UHL	NA	UR8729	S	0.25
bff0a4d3-4bfd-4c99-a159-6d8238084e77	UHL	NA	VA1013	R	16
acfa6f84-8e6c-4c42-ae3a-e1d9ecdf8bcd	UHL	NA	VA10454	S	0.5
d7ab19fb-0d2b-4b1d-ad79-b36ab60c657b	UHL	NA	VA1160	S	1
03353b94-ecd1-43a1-aaf4-edcfc03f1724	UHL	NA	VA12339	S	0.25
5d1ff3ac-9bbb-4980-97eb-013a8d4d474a	UHL	NA	VA12543	R	16
0727ba2d-d0f0-4cd3-916b-0d2b7636caea	UHL	NA	VA13125	S	1
0d073b7a-3610-474b-8880-9c8023696bff	UHL	NA	VA13324	R	16
2f953a6e-8afa-4360-a4f9-2677d2c50ab3	UHL	NA	VA13343	R	16
31e25b95-73f7-461d-8e96-5049743990de	UHL	NA	VA1362	S	0.25
2997494e-d710-4282-9886-994fcc97a1e7	UHL	NA	VA15976	R	16
b45a813e-ae4b-4b95-a7d6-d594584e5e50	UHL	NA	VA1692	S	2
3bd5c07e-64b8-4aec-b6bf-17b4e25fb5b3	UHL	NA	VA1759	S	0.5
707f08f0-030a-4192-a556-54e32b3e2dea	UHL	NA	VA18342	S	1
465637db-0274-4832-bd86-40a1a7df2295	UHL	NA	VA18593	S	0.5
2a70fab8-90de-404e-9b53-6198979f5da5	UHL	NA	VA20341	S	0.5
3ea50108-a80a-46a6-94bb-a9bd44b007c1	UHL	NA	VA21335	S	1
1c237c68-beb3-4fbd-a6dc-f3b1e48ad0fe	UHL	NA	VA21468	S	0.5
b04009c3-61d3-4635-8ae7-c77b47edffd2	UHL	NA	VA21856	S	0.5
05f56232-d30e-48a7-b0c5-38e8e1b926b3	UHL	NA	VA22360	S	1
f75f39f8-8db1-485d-88cf-743b4cc59fed	UHL	NA	VA22374	S	1
5a6f51f3-54c0-4a68-9ce3-c996e8445e5d	UHL	NA	VA22430	S	0.25
4af8c732-cc3d-4d40-85fb-64888e491824	UHL	NA	VA22558	S	0.25
503b147f-e888-4b41-8bb6-a73f55b31969	UHL	NA	VA22599	S	0.25
92c2284e-2ff0-46ea-95df-f157d53ee2f3	UHL	NA	VA22696	S	1
0299f4d3-1dc7-4cb5-82a1-b5c72c32f616	UHL	NA	VA22762	S	2
20169051-b5ac-4089-b8d4-a8f994b0e490	UHL	NA	VA22781	S	0.5
e9160971-1a11-4844-9eca-4783f017d937	UHL	NA	VA23130	R	8
7a38367a-ec3d-4e91-836d-80e5bbc56c8a	UHL	NA	VA2318	S	0.5
fd257bb5-0f28-4130-94c5-543c7dd07135	UHL	NA	VA23750	S	0.5
89fbc8da-9091-4123-a9f5-d65f467f7c99	UHL	NA	VA24250	S	0.25
9fc98d3e-c81b-4691-9e2d-f863880e5649	UHL	NA	VA24431	S	0.5
74914563-5af3-45e3-8b7c-43248d1337e3	UHL	NA	VA24749	R	8
bbed2421-9d33-421a-b964-7cee76c173d6	UHL	NA	VA25047	S	0.25
6fbec151-6cef-4476-b336-7075ce3c08bb	UHL	NA	VA25100	S	0.5
0b44db2e-9a54-44e6-8622-9897440e3f87	UHL	NA	VA2520	S	0.5
a740054b-4f50-4b11-80cc-1c2559aa58b6	UHL	NA	VA26302	S	1
0f5d32cb-80df-4e65-b285-87b7cd6a2c07	UHL	NA	VA27811	S	0.5
9c38f6fd-6666-42e9-95c2-7510cee26e6e	UHL	NA	VA28009	S	0.25
e6c1766d-3e4e-4176-97ab-3ddbc0ffe7e7	UHL	NA	VA28641	S	1
72cbffdc-3eb9-41da-aeaa-630844407bdc	UHL	NA	VA28689	S	1
58149635-2896-47b2-9ba1-78f9d6428c33	UHL	NA	VA29354	S	0.25
10f8a260-aaff-47d7-aeb1-8b48d8d0a8e6	UHL	NA	VA3751	S	0.5
520c1c89-d215-4638-89af-6af278c2b9b6	UHL	NA	VA4019	R	16
8aa9c459-9b86-438e-9ed9-d4736a350481	UHL	NA	VA4918	S	0.25
df9e5ea2-987d-4ac7-8794-f14ae4281100	UHL	NA	VA58	S	0.5
b7f5bd9f-d548-4a72-a358-7998453fdd9e	UHL	NA	VA613	S	0.5
ac72d373-bb8b-4a35-a53f-4f68d56ae72d	UHL	NA	VA6218	S	0.25
047d2a42-d534-4512-8d46-4df84138ed69	UHL	NA	VA6259	S	1
27ab11ba-96dd-4f52-bef4-7a93d592ebc3	UHL	NA	VA6262	S	2
d548662d-98d7-40a4-8c9d-df99868314bf	UHL	NA	VA8292	S	0.5
d57e1057-f45c-4641-b9a4-44511d893930	UHL	NA	VA8677	S	0.25
90596c14-5c37-4271-9049-43448099708f	UHL	NA	VA9732	S	1
90ab73b4-84e4-4484-9609-4f3c79fefd74	UHL	NA	VA13414	S	0.5
0506b5a2-44fc-473b-8ae4-a4ccb0fa5854	UHL	NA	VA22695	S	0.5
514052cb-cfce-449f-afdf-c0fc25dc1e28	UHL	NA	UR201190	S	0.5
4d455a9e-5dd1-4ea7-95a2-ed88681e16d6	UHL	NA	TP3419	R	16
d1c885a1-7032-4a02-b8e8-d6daba9ec0c2	UHL	NA	TP929	R	16
