# Supplementary material for: Context-aware genomic surveillance reveals hidden transmission of a carbapenemase-producing Klebsiella pneumoniae
Source: Microb Genom. 2021 Dec 16;7(12):000741. doi: 10.1099/mgen.0.000741 (PMC8767333; doi:10.1099/mgen.0.000741)
Supplement: Supplementary material 4 [file mgen-7-0741-s004.xlsx]

## Sheet: table_s3_excluded
name
5f89dddd-d82c-43ea-9825-9feae572e585
8ab4241c-3f83-4df7-a635-0d7850dfffef
e857a707-6a81-40ce-bf38-eff2a2c14b03
7a8a5778-2a63-4b41-b3f1-1f40259c2b85
8efe4ece-8e85-404a-b796-a876836e81f7
91914128-2558-4aa9-8281-7a261730a30a
5e01127e-1512-4896-b750-f4b1e99155d6
d6c077f1-a2d4-4ac1-88ed-c5724cee9a63
4cd4d222-c0b2-43de-adb6-6b0f62163dd7
bb05286d-65d6-4dcb-a535-796d6b9dbbbd
3f5000f0-7598-490e-bc92-a211e104babd
d56c6a92-5a7b-4086-9ecc-d65e7f6ec27b
6efab9a4-5723-4f1e-9d20-9077d64be651
63cd6daf-872f-4bbc-8df3-6c69b9bf9a9b
07ea690f-25f3-4761-bdbc-46e58baa2a5b
773ae1e5-6adb-477e-b788-d73eee12dd34
