# Supplementary material for: Context-aware genomic surveillance reveals hidden transmission of a carbapenemase-producing Klebsiella pneumoniae
Source: Microb Genom. 2021 Dec 16;7(12):000741. doi: 10.1099/mgen.0.000741 (PMC8767333; doi:10.1099/mgen.0.000741)
Supplement: Supplementary material 5 [file mgen-7-0741-s005.xlsx]

## Sheet: table_s4_kleborate
strain	species	species_match	contig_count	N50	largest_contig	ambiguous_bases	ST	virulence_score	resistance_score	num_resistance_classes	num_resistance_genes	Yersiniabactin	YbST	Colibactin	CbST	Aerobactin	AbST	Salmochelin	SmST	rmpA	rmpA2	wzi	K_locus	K_locus_problems	K_locus_confidence	K_locus_identity	K_locus_missing_genes	O_locus	O_locus_problems	O_locus_confidence	O_locus_identity	O_locus_missing_genes	Chr_ST	gapA	infB	mdh	pgi	phoE	rpoB	tonB	ybtS	ybtX	ybtQ	ybtP	ybtA	irp2	irp1	ybtU	ybtT
b6300147-57a2-4e7e-9f48-03800431bc63	Klebsiella pneumoniae	strong	226	149489	561485	no	ST258	0	2	8	9	-	0	-	0	-	0	-	0	-	-	wzi29	KL106	none	Very high	100.00%		O2v2	none	Very high	98.48%		ST258	3	3	1	1	1	1	79	-	-	-	-	-	-	-	-	-
48c1776f-ddfd-459c-8370-ea7b0268f2f7	Klebsiella pneumoniae	strong	133	130847	488730	yes	ST258	0	2	8	8	-	0	-	0	-	0	-	0	-	-	wzi29	KL106	?-	None	99.89%	KL106_07_wzy,KL106_08,KL106_09,KL106_10_wecB,KL106_11_wzx,KL106_17	O2v2	?	Good	98.48%		ST258	3	3	1	1	1	1	79	-	-	-	-	-	-	-	-	-
9fc98d3e-c81b-4691-9e2d-f863880e5649	Klebsiella pneumoniae	strong	205	198569	713945	no	ST258	0	2	8	8	-	0	-	0	-	0	-	0	-	-	wzi29	KL106	none	Very high	100.00%		O2v2	none	Very high	98.48%		ST258	3	3	1	1	1	1	79	-	-	-	-	-	-	-	-	-
d548662d-98d7-40a4-8c9d-df99868314bf	Klebsiella pneumoniae	strong	215	146161	286823	no	ST258	0	2	8	8	-	0	-	0	-	0	-	0	-	-	wzi29	KL106	?	Good	99.89%		O2v2	none	Very high	98.48%		ST258	3	3	1	1	1	1	79	-	-	-	-	-	-	-	-	-
b303bdbc-e668-46ff-aa8c-05bb35fad1e7	Klebsiella pneumoniae	strong	136	211378	804554	no	ST258	1	3	9	10	ybt 13
a74949e3-e3dd-4bec-b7b3-67fc8bf96553	Klebsiella pneumoniae	strong	231	134952	713945	no	ST258	0	2	8	8	-	0	-	0	-	0	-	0	-	-	wzi29	KL106	?	Good	99.88%		O2v2	none	Very high	98.48%		ST258	3	3	1	1	1	1	79	-	-	-	-	-	-	-	-	-
017e49d3-5797-4dfb-84ad-8a7e5fd38006	Klebsiella pneumoniae	strong	91	157591	499250	no	ST258	0	2	4	4	-	0	-	0	-	0	-	0	-	-	wzi29	KL106	none	Very high	100.00%		O2v2	none	Very high	98.48%		ST258	3	3	1	1	1	1	79	-	-	-	-	-	-	-	-	-
901dd73f-8d05-47da-83fe-add3d793e06d	Klebsiella pneumoniae	strong	249	139369	561485	no	ST258	0	2	8	9	-	0	-	0	-	0	-	0	-	-	wzi29	KL106	?	Good	99.88%		O2v2	none	Very high	98.48%		ST258	3	3	1	1	1	1	79	-	-	-	-	-	-	-	-	-
ac72d373-bb8b-4a35-a53f-4f68d56ae72d	Klebsiella pneumoniae	strong	168	152053	561485	no	ST258	0	2	8	8	-	0	-	0	-	0	-	0	-	-	wzi29	KL106	?	Good	99.92%		O2v2	none	Very high	98.48%		ST258	3	3	1	1	1	1	79	-	-	-	-	-	-	-	-	-
bac309a6-5584-4842-b117-13172c1d4e70	Klebsiella pneumoniae	strong	128	150044	340656	yes	ST258	0	2	8	10	-	0	-	0	-	0	-	0	-	-	wzi29	KL106	none	Very high	100.00%		O2v2	none	Very high	98.48%		ST258	3	3	1	1	1	1	79	-	-	-	-	-	-	-	-	-
eca1599f-c65c-4f6e-81a3-1671e7db4b09	Klebsiella pneumoniae	strong	114	220177	805079	no	ST258	1	2	8	10	ybt 13
D4_1_15_54	Klebsiella pneumoniae	strong	50	270380	717445	no	ST258	0	2	6	6	-	0	-	0	-	0	-	0	-	-	wzi29	KL106	?	Good	99.98%		O2v2	none	Very high	98.48%		ST258	3	3	1	1	1	1	79	-	-	-	-	-	-	-	-	-
6c627c22-d1bb-4a41-b137-34f203e6dce9	Klebsiella pneumoniae	strong	136	112903	375771	no	ST258	0	2	4	3	-	0	-	0	-	0	-	0	-	-	wzi29	KL106	none	Very high	100.00%		O2v2	-	Good	98.62%	O1/O2v2_01_wzm,O1/O2v2_02_wzt,O1/O2v2_03_wbbM	ST258	3	3	1	1	1	1	79	-	-	-	-	-	-	-	-	-
ad265901-648e-4ccd-b039-94b53b9a6f29	Klebsiella pneumoniae	strong	103	270452	450855	no	ST258	1	3	9	10	ybt 13
be6b40ce-0588-4562-b3e7-eede92f4fea2	Klebsiella pneumoniae	strong	117	220554	421695	yes	ST258	0	2	9	10	-	0	-	0	-	0	-	0	-	-	wzi29	KL106	?-	Good	99.99%	KL106_06_wzc	O2v2	none	Very high	98.48%		ST258	3	3	1	1	1	1	79	-	-	-	-	-	-	-	-	-
e71cf656-60aa-4d9c-8b41-a2d601868d12	Klebsiella pneumoniae	strong	300	129655	411435	no	ST258	0	2	8	9	-	0	-	0	-	0	-	0	-	-	wzi29	KL106	?	Good	99.92%		O2v2	none	Very high	98.48%		ST258	3	3	1	1	1	1	79	-	-	-	-	-	-	-	-	-
334e156d-ea1d-43dd-a16f-a145d1c01830	Klebsiella pneumoniae	strong	307	41961	124135	no	ST258	1	3	10	10	ybt 13
c1e555a4-41d8-4910-9b8e-da318e24bb81	Klebsiella pneumoniae	strong	195	96146	223684	no	ST258	0	2	8	8	-	0	-	0	-	0	-	0	-	-	wzi29	KL106	?	Good	99.91%		O2v2	none	Very high	98.48%		ST258	3	3	1	1	1	1	79	-	-	-	-	-	-	-	-	-
0d073b7a-3610-474b-8880-9c8023696bff	Klebsiella pneumoniae	strong	143	198569	713946	no	ST258	0	3	9	8	-	0	-	0	-	0	-	0	-	-	wzi29	KL106	?	Good	99.91%		O2v2	none	Very high	98.48%		ST258	3	3	1	1	1	1	79	-	-	-	-	-	-	-	-	-
8440c1a5-58b1-4300-ae40-d864b46f57e6	Klebsiella pneumoniae	strong	172	146161	561322	no	ST258	0	2	8	8	-	0	-	0	-	0	-	0	-	-	wzi29	KL106	none	Very high	100.00%		O2v2	none	Very high	98.48%		ST258	3	3	1	1	1	1	79	-	-	-	-	-	-	-	-	-
520c1c89-d215-4638-89af-6af278c2b9b6	Klebsiella pneumoniae	strong	170	134598	561485	no	ST258	0	3	9	8	-	0	-	0	-	0	-	0	-	-	wzi29	KL106	?	Good	99.89%		O2v2	none	Very high	98.48%		ST258	3	3	1	1	1	1	79	-	-	-	-	-	-	-	-	-
fc81280e-1fb7-4f97-b8d2-c430638a9c78	Klebsiella pneumoniae	strong	133	146709	323012	yes	ST258	0	2	9	10	-	0	-	0	-	0	-	0	-	-	wzi29	KL106	?	Good	99.90%		O2v2	none	Very high	98.48%		ST258	3	3	1	1	1	1	79	-	-	-	-	-	-	-	-	-
e9160971-1a11-4844-9eca-4783f017d937	Klebsiella pneumoniae	strong	272	152053	561485	no	ST258	0	2	8	8	-	0	-	0	-	0	-	0	-	-	wzi29	KL106	?	Good	99.88%		O2v2	none	Very high	98.48%		ST258	3	3	1	1	1	1	79	-	-	-	-	-	-	-	-	-
514052cb-cfce-449f-afdf-c0fc25dc1e28	Klebsiella pneumoniae	strong	179	146161	561485	no	ST258	0	2	7	7	-	0	-	0	-	0	-	0	-	-	wzi29	KL106	?	Good	99.88%		O2v2	none	Very high	98.48%		ST258	3	3	1	1	1	1	79	-	-	-	-	-	-	-	-	-
ce469832-55e9-4a85-9e36-68eed4c16e0e	Klebsiella pneumoniae	strong	415	167984	354506	yes	ST258	1	2	6	5	ybt 13
20169051-b5ac-4089-b8d4-a8f994b0e490	Klebsiella pneumoniae	strong	188	146161	713946	no	ST258	0	2	8	7	-	0	-	0	-	0	-	0	-	-	wzi29	KL106	none	Very high	100.00%		O2v2	none	Very high	98.48%		ST258	3	3	1	1	1	1	79	-	-	-	-	-	-	-	-	-
992884f2-12e3-453c-8d3c-0d49443dc999	Klebsiella pneumoniae	strong	78	214524	492103	yes	ST258	1	2	5	4	ybt 13
6bbfc109-d0f9-4926-b36c-30bc8a174a1c	Klebsiella pneumoniae	strong	5	5383876	5383876	no	ST258	0	2	8	8	-	0	-	0	-	0	-	0	-	-	wzi29	KL106	?	Good	99.97%		O2v2	none	Very high	98.48%		ST258	3	3	1	1	1	1	79	-	-	-	-	-	-	-	-	-
403798e4-8b07-4f0c-954b-f1fb708a859f	Klebsiella pneumoniae	strong	263	149489	561485	no	ST258	0	2	8	9	-	0	-	0	-	0	-	0	-	-	wzi29	KL106	none	Very high	100.00%		O2v2	none	Very high	98.48%		ST258	3	3	1	1	1	1	79	-	-	-	-	-	-	-	-	-
02b4bc01-2a81-40c3-a093-5b2e3aa6d266	Klebsiella pneumoniae	strong	116	99203	407921	no	ST258	0	3	9	7	-	0	-	0	-	0	-	0	-	-	wzi29	KL106	?-	Low	99.90%	KL106_07_wzy,KL106_10_wecB,KL106_11_wzx	O2v2	none	Very high	98.48%		ST258	3	3	1	1	1	1	79	-	-	-	-	-	-	-	-	-
2c8b2bf8-e32c-4378-a722-7371a419b37f	Klebsiella pneumoniae	strong	117	238981	474829	yes	ST258	0	2	9	10	-	0	-	0	-	0	-	0	-	-	wzi29	KL106	none	Very high	99.99%		O2v2	none	Very high	98.48%		ST258	3	3	1	1	1	1	79	-	-	-	-	-	-	-	-	-
f158fef4-1179-46ee-8777-345889971e8c	Klebsiella pneumoniae	strong	53	270412	804286	no	ST258	0	2	7	7	-	0	-	0	-	0	-	0	-	-	wzi29	KL106	?	Good	99.98%		O2v2	none	Very high	98.48%		ST258	3	3	1	1	1	1	79	-	-	-	-	-	-	-	-	-
ee0b5e80-73e8-45c2-a53a-3de11749ba23	Klebsiella pneumoniae	strong	178	149489	398269	no	ST258	0	2	8	8	-	0	-	0	-	0	-	0	-	-	wzi29	KL106	?	Good	99.92%		O2v2	none	Very high	98.48%		ST258	3	3	1	1	1	1	79	-	-	-	-	-	-	-	-	-
5e5916fe-6b1e-4ce5-b527-8310dadb4d9b	Klebsiella pneumoniae	strong	148	85283	223671	no	ST258	0	2	4	3	-	0	-	0	-	0	-	0	-	-	wzi29	KL106	none	Very high	100.00%		O2v2	none	Very high	98.48%		ST258	3	3	1	1	1	1	79	-	-	-	-	-	-	-	-	-
5ff74395-23fb-4f8e-9c32-233034f1d093	Klebsiella pneumoniae	strong	81	206127	432034	no	ST258	0	3	8	6	-	0	-	0	-	0	-	0	-	-	wzi29	KL106	?-	Good	99.93%	KL106_15_rfbp	O2v2	?	Good	98.48%		ST258	3	3	1	1	1	1	79	-	-	-	-	-	-	-	-	-
b9e0fee4-13a6-4a0c-b9f0-2c50c62f9908	Klebsiella pneumoniae	strong	110	203714	490409	yes	ST258	0	2	8	15	-	0	-	0	-	0	-	0	-	-	wzi29	KL106	?	Good	100.00%		O2v2	none	Very high	98.47%		ST258	3	3	1	1	1	1	79	-	-	-	-	-	-	-	-	-
5abe8078-fdb6-4e90-9075-314bc4238f48	Klebsiella pneumoniae	strong	256	130285	561485	no	ST258	0	2	8	8	-	0	-	0	-	0	-	0	-	-	wzi29	KL106	?	Good	99.92%		O2v2	none	Very high	98.48%		ST258	3	3	1	1	1	1	79	-	-	-	-	-	-	-	-	-
f75f39f8-8db1-485d-88cf-743b4cc59fed	Klebsiella pneumoniae	strong	165	198569	713946	no	ST258	0	2	8	8	-	0	-	0	-	0	-	0	-	-	wzi29	KL106	?	Good	99.92%		O2v2	none	Very high	98.48%		ST258	3	3	1	1	1	1	79	-	-	-	-	-	-	-	-	-
3ad3e0a9-3f3d-46b8-a8b3-b9fbb0152ad5	Klebsiella pneumoniae	strong	119	248752	645580	no	ST258	0	3	8	10	-	0	-	0	-	0	-	0	-	-	wzi29	KL106	?	Good	99.97%		O2v2	none	Very high	98.48%		ST258	3	3	1	1	1	1	79	-	-	-	-	-	-	-	-	-
39e0ac70-aa7e-4664-88cc-a9ff1e31ec57	Klebsiella pneumoniae	strong	154	156042	803574	yes	ST258	1	3	9	10	ybt 13
c39375d4-c55d-4fc7-a946-398763064085	Klebsiella pneumoniae	strong	93	200650	604368	no	ST258	1	3	8	6	ybt 13
2997494e-d710-4282-9886-994fcc97a1e7	Klebsiella pneumoniae	strong	216	128466	530371	no	ST258	0	2	8	8	-	0	-	0	-	0	-	0	-	-	wzi29	KL106	?-	Good	99.89%	KL106_13_wzx,KL106_15_rfbp	O2v2	none	Very high	98.48%		ST258	3	3	1	1	1	1	79	-	-	-	-	-	-	-	-	-
965c414a-7764-4b30-bf4b-224af06cf6e2	Klebsiella pneumoniae	strong	187	95429	223653	no	ST258	0	2	7	7	-	0	-	0	-	0	-	0	-	-	wzi29	KL106	?	Good	99.87%		O2v2	none	Very high	98.48%		ST258	3	3	1	1	1	1	79	-	-	-	-	-	-	-	-	-
75f508e8-745f-4371-92d6-d7c8585dee4a	Klebsiella pneumoniae	strong	124	248060	474698	yes	ST258	0	2	8	10	-	0	-	0	-	0	-	0	-	-	wzi29	KL106	?	Good	99.95%		O2v2	none	Very high	98.48%		ST258	3	3	1	1	1	1	79	-	-	-	-	-	-	-	-	-
2d7fb359-c423-4e0e-abf1-78477af470ae	Klebsiella pneumoniae	strong	140	270453	492102	no	ST258	1	2	7	9	ybt 13
503b147f-e888-4b41-8bb6-a73f55b31969	Klebsiella pneumoniae	strong	254	129537	312645	no	ST258	0	2	8	9	-	0	-	0	-	0	-	0	-	-	wzi29	KL106	none	Very high	99.99%		O2v2	none	Very high	98.48%		ST258	3	3	1	1	1	1	79	-	-	-	-	-	-	-	-	-
29349795-325c-48d6-a5c8-6c8871a458e1	Klebsiella pneumoniae	strong	76	203922	805092	no	ST258	1	2	4	6	ybt 13
175e54c8-679d-4dc1-8c5a-7ebb92279270	Klebsiella pneumoniae	strong	111	203726	487395	yes	ST258	0	2	9	10	-	0	-	0	-	0	-	0	-	-	wzi29	KL106	?	Good	99.92%		O2v2	none	Very high	98.48%		ST258	3	3	1	1	1	1	79	-	-	-	-	-	-	-	-	-
3468571c-0747-4777-9dfd-e2edba4e9b41	Klebsiella pneumoniae	strong	155	158084	713945	no	ST258	0	3	9	8	-	0	-	0	-	0	-	0	-	-	wzi29	KL106	?	Good	99.87%		O2v2	none	Very high	98.48%		ST258	3	3	1	1	1	1	79	-	-	-	-	-	-	-	-	-
90ab73b4-84e4-4484-9609-4f3c79fefd74	Klebsiella pneumoniae	strong	304	122962	561485	no	ST258	0	2	8	9	-	0	-	0	-	0	-	0	-	-	wzi29	KL106	?	Good	99.92%		O2v2	none	Very high	98.48%		ST258	3	3	1	1	1	1	79	-	-	-	-	-	-	-	-	-
ed824082-7bc3-4de4-89cc-7916852e2405	Klebsiella pneumoniae	strong	110	99456	250571	no	ST258	1	3	9	6	ybt 13
D103	Klebsiella pneumoniae	strong	61	250903	804258	no	ST258	1	2	8	6	ybt 13
65855bcc-b1a8-491d-9933-5ceeeb1d9680	Klebsiella pneumoniae	strong	7	5385333	5385333	no	ST258	0	2	8	10	-	0	-	0	-	0	-	0	-	-	wzi29	KL106	?	Good	99.97%		O2v2	none	Very high	98.48%		ST258	3	3	1	1	1	1	79	-	-	-	-	-	-	-	-	-
4c586a8d-2109-48a4-b8d2-348fa9250722	Klebsiella pneumoniae	strong	174	160395	340169	yes	ST258	0	2	8	15	-	0	-	0	-	0	-	0	-	-	wzi29	KL106	?-	None	99.68%	KL106_07_wzy,KL106_09,KL106_10_wecB,KL106_11_wzx,KL106_12,KL106_17	O2v2	?	Good	98.34%		ST258	3	3	1	1	1	1	79	-	-	-	-	-	-	-	-	-
bf291440-6dd5-4dde-940c-d3c8299a6172	Klebsiella pneumoniae	strong	102	172201	432901	yes	ST258	1	3	9	8	ybt 13
16dc4c5a-f419-43a4-a2c2-b53d38362b85	Klebsiella pneumoniae	strong	399	34518	129819	no	ST258	1	3	10	10	ybt 13
dd35c207-ac7e-4e86-8c62-60cc19a0f39b	Klebsiella pneumoniae	strong	61	270451	450865	no	ST258	0	2	7	6	-	0	-	0	-	0	-	0	-	-	wzi29	KL106	?	Good	99.99%		O2v2	none	Very high	98.48%		ST258	3	3	1	1	1	1	79	-	-	-	-	-	-	-	-	-
37534118-4aee-4154-8734-3b9f10c9173a	Klebsiella pneumoniae	strong	287	45461	129970	no	ST258	1	2	7	7	ybt 13
aa93eb42-0c02-4032-a3a9-4c4243d450c6	Klebsiella pneumoniae	strong	191	129618	354127	yes	ST258	1	2	9	10	ybt 13
5f828cfa-68c7-42c7-a401-4c70413c463b	Klebsiella pneumoniae	strong	121	177738	450078	no	ST258	1	3	8	10	ybt 13
b74f89c6-d121-4cd5-9dd3-3c04df6eebba	Klebsiella pneumoniae	strong	401	191018	541053	no	ST258	1	3	9	14	ybt 13
0506b5a2-44fc-473b-8ae4-a4ccb0fa5854	Klebsiella pneumoniae	strong	242	180572	713945	no	ST258	0	2	8	9	-	0	-	0	-	0	-	0	-	-	wzi29	KL106	?-	None	99.58%	KL106_12,KL106_13_wzx,KL106_14,KL106_15_rfbp,KL106_16_gnd,KL106_17,KL106_18_ugd	OL102	-	None	73.84%	OL102_01_rfbB,OL102_02_rfbA,OL102_03_rfbD,OL102_04_rfbC,OL102_05_wbbL,OL102_06_rhamnan,OL102_07_wzm,OL102_08_wzt	ST258	3	3	1	1	1	1	79	-	-	-	-	-	-	-	-	-
74914563-5af3-45e3-8b7c-43248d1337e3	Klebsiella pneumoniae	strong	160	149489	713945	no	ST258	0	3	9	8	-	0	-	0	-	0	-	0	-	-	wzi29	KL106	?	Good	99.87%		O2v2	none	Very high	98.48%		ST258	3	3	1	1	1	1	79	-	-	-	-	-	-	-	-	-
dc6a511a-baf0-44b0-a5cf-099973fade05	Klebsiella pneumoniae	strong	594	22373	89036	no	ST258	0	3	9	13	-	0	-	0	-	0	-	0	-	-	wzi29	KL106	?-	Good	99.32%	KL106_06_wzc,KL106_09	O2v2	?-	Good	98.48%	O1/O2v2_02_wzt	ST258	3	3	1	1	1	1	79	-	-	-	-	-	-	-	-	-
D4_7_13_10	Klebsiella pneumoniae	strong	57	257226	804252	no	ST258	0	2	7	6	-	0	-	0	-	0	-	0	-	-	-	KL106	?-	None	99.82%	KL106_03_wzi,KL106_04_wza,KL106_05_wzb,KL106_06_wzc,KL106_07_wzy,KL106_08,KL106_09,KL106_10_wecB,KL106_11_wzx	O2v2	none	Very high	98.48%		ST258	3	3	1	1	1	1	79	-	-	-	-	-	-	-	-	-
33adfa14-4ac5-433e-bfbe-71f91d96971e	Klebsiella pneumoniae	strong	73	256634	804411	no	ST258	0	2	8	9	-	0	-	0	-	0	-	0	-	-	wzi29	KL106	?	Good	99.98%		O2v2	none	Very high	98.48%		ST258	3	3	1	1	1	1	79	-	-	-	-	-	-	-	-	-
95eed82a-558e-4eed-812f-d7e1d234b0bf	Klebsiella pneumoniae	strong	204	146161	286706	no	ST258	0	2	8	8	-	0	-	0	-	0	-	0	-	-	wzi29	KL106	?	Good	99.92%		O2v2	none	Very high	98.48%		ST258	3	3	1	1	1	1	79	-	-	-	-	-	-	-	-	-
b6d5456e-892b-436a-8e47-c2e8048436bf	Klebsiella pneumoniae	strong	158	152053	561485	no	ST258	0	2	8	8	-	0	-	0	-	0	-	0	-	-	wzi29	KL106	none	Very high	100.00%		O2v2	none	Very high	98.48%		ST258	3	3	1	1	1	1	79	-	-	-	-	-	-	-	-	-
6610dcd9-7bc7-4534-b1d1-7d85fab749b8	Klebsiella pneumoniae	strong	401	123020	284038	yes	ST258	0	2	9	16	-	0	-	0	-	0	-	0	-	-	wzi29	KL106	?	Good	99.86%		O2v2	?-	Good	98.47%	O1/O2v2_06_wbbO	ST258	3	3	1	1	1	1	79	-	-	-	-	-	-	-	-	-
6b904e4b-4184-457b-91b2-3d3ab32f4fcb	Klebsiella pneumoniae	strong	164	154459	497210	no	ST258	0	2	5	4	-	0	-	0	-	0	-	0	-	-	wzi29	KL106	?-	Good	99.94%	KL106_07_wzy,KL106_10_wecB,KL106_17	O2v2	?-	Good	98.49%	O1/O2v2_08_gmlC	ST258	3	3	1	1	1	1	79	-	-	-	-	-	-	-	-	-
ea215593-5c27-4a63-a489-1519ec0e6352	Klebsiella pneumoniae	strong	344	89354	337313	no	ST258	0	2	9	17	-	0	-	0	-	0	-	0	-	-	wzi29	KL106	?	Good	99.88%		O2v2	none	Very high	98.47%		ST258	3	3	1	1	1	1	79	-	-	-	-	-	-	-	-	-
c31aee64-55cb-41fe-b957-c4911015152e	Klebsiella pneumoniae	strong	110	198037	520858	yes	ST258	1	2	9	10	ybt 13
52c19a1e-b960-44c2-b811-06721e63ca5b	Klebsiella pneumoniae	strong	92	148093	556163	no	ST258	1	3	9	6	ybt 13
037918d0-61a8-4257-91e7-4410ab369c3e	Klebsiella pneumoniae	strong	205	92157	280278	yes	ST258	1	3	8	7	ybt 13
03353b94-ecd1-43a1-aaf4-edcfc03f1724	Klebsiella pneumoniae	strong	255	139369	561485	no	ST258	0	2	8	8	-	0	-	0	-	0	-	0	-	-	wzi29	KL106	?	Good	99.88%		O2v2	none	Very high	98.48%		ST258	3	3	1	1	1	1	79	-	-	-	-	-	-	-	-	-
9c174f26-e814-4511-bcb7-3f458f199119	Klebsiella pneumoniae	strong	3	5414861	5414861	no	ST258	1	2	6	3	ybt 13
17c6c6ff-f197-4141-aa68-a2f3b0d9fcf3	Klebsiella pneumoniae	strong	195	130065	296180	yes	ST258	1	3	10	9	ybt 13
047d2a42-d534-4512-8d46-4df84138ed69	Klebsiella pneumoniae	strong	224	149489	713946	no	ST258	0	2	8	9	-	0	-	0	-	0	-	0	-	-	wzi29	KL106	none	Very high	100.00%		O2v2	none	Very high	98.48%		ST258	3	3	1	1	1	1	79	-	-	-	-	-	-	-	-	-
49f76806-2317-4ce3-aabc-bcbaed7bc07f	Klebsiella pneumoniae	strong	109	100509	332278	no	ST258	1	3	9	6	ybt 13
995b79a0-9b2a-4b69-9446-25a7ea4a4d82	Klebsiella pneumoniae	strong	161	198569	713945	no	ST258	0	2	8	8	-	0	-	0	-	0	-	0	-	-	wzi29	KL106	?	Good	99.88%		O2v2	none	Very high	98.48%		ST258	3	3	1	1	1	1	79	-	-	-	-	-	-	-	-	-
dab26551-b914-448e-bfd3-ab366f8ab9ab	Klebsiella pneumoniae	strong	98	146314	463039	no	ST258	0	2	8	9	-	0	-	0	-	0	-	0	-	-	wzi29	KL106	?	Good	100.00%		O2v2	none	Very high	98.48%		ST258	3	3	1	1	1	1	79	-	-	-	-	-	-	-	-	-
ea5cfc5a-a052-4fea-86b6-8f396d127f46	Klebsiella pneumoniae	strong	5	5384896	5384896	no	ST258	0	2	8	8	-	0	-	0	-	0	-	0	-	-	wzi29	KL106	?	Good	99.97%		O2v2	none	Very high	98.48%		ST258	3	3	1	1	1	1	79	-	-	-	-	-	-	-	-	-
a65755a6-e182-41e1-a4bb-e1b2ec1f6a36	Klebsiella pneumoniae	strong	207	149489	500047	no	ST258	0	2	8	8	-	0	-	0	-	0	-	0	-	-	wzi29	KL106	?	Good	99.92%		O2v2	none	Very high	98.48%		ST258	3	3	1	1	1	1	79	-	-	-	-	-	-	-	-	-
330aa6cf-8f9e-481f-bb5d-d966a1d6008c	Klebsiella pneumoniae	strong	168	146314	547080	yes	ST258	1	3	10	10	ybt 13
f5f6f032-3029-4152-b0a6-ff37af24ec20	Klebsiella pneumoniae	strong	3	5449340	5449340	no	ST258	1	2	4	7	ybt 13
b288930d-96df-4add-b473-965600c95fdc	Klebsiella pneumoniae	strong	136	256912	540301	no	ST258	1	2	3	3	ybt 13
72684ee7-2cf4-4bbc-a43f-780c340137df	Klebsiella pneumoniae	strong	144	186437	713946	no	ST258	0	3	9	8	-	0	-	0	-	0	-	0	-	-	wzi29	KL106	?	Good	99.87%		O2v2	none	Very high	98.48%		ST258	3	3	1	1	1	1	79	-	-	-	-	-	-	-	-	-
f5332f91-36c7-412b-ba3e-91e2ccb44181	Klebsiella pneumoniae	strong	305	142108	286823	no	ST258	0	2	8	8	-	0	-	0	-	0	-	0	-	-	wzi29	KL106	?	Good	99.87%		O2v2	none	Very high	98.48%		ST258	3	3	1	1	1	1	79	-	-	-	-	-	-	-	-	-
8aa274b3-97c9-4f98-b46a-664d95e23c9c	Klebsiella pneumoniae	strong	4	5372188	5372188	no	ST258	0	3	9	8	-	0	-	0	-	0	-	0	-	-	wzi29	KL106	?	Good	99.96%		O2v2	none	Very high	98.48%		ST258	3	3	1	1	1	1	79	-	-	-	-	-	-	-	-	-
6b623915-476a-48a0-a982-df845d2a990f	Klebsiella pneumoniae	strong	154	97690	223725	no	ST258	0	1	7	5	-	0	-	0	-	0	-	0	-	-	wzi29	KL106	?	Good	99.87%		O2v1	-	Good	98.17%	O1/O2v1_05_wbbN,O1/O2v1_06_wbbO,O1/O2v1_07_kfoC	ST258	3	3	1	1	1	1	79	-	-	-	-	-	-	-	-	-
f075624b-a591-4200-939a-4a8cd8765102	Klebsiella pneumoniae	strong	270	220177	804410	no	ST258	1	2	7	10	ybt 13
203f2cb6-97de-43c8-ad26-8cefe3dda5de	Klebsiella pneumoniae	strong	305	95997	233041	no	ST258	0	2	9	16	-	0	-	0	-	0	-	0	-	-	wzi29	KL106	?-	Good	99.81%	KL106_15_rfbp	O2v2	?-	Good	98.47%	O1/O2v2_06_wbbO	ST258	3	3	1	1	1	1	79	-	-	-	-	-	-	-	-	-
78fa0037-d007-45f2-9d5d-87652920aab3	Klebsiella pneumoniae	strong	143	134807	713947	no	ST258	0	3	9	8	-	0	-	0	-	0	-	0	-	-	wzi29	KL106	?	Good	99.91%		O2v2	none	Very high	98.48%		ST258	3	3	1	1	1	1	79	-	-	-	-	-	-	-	-	-
fb1fb732-4cfc-443e-9e2f-f0349b9aa6d3	Klebsiella pneumoniae	strong	78	203931	422811	no	ST258	0	2	8	6	-	0	-	0	-	0	-	0	-	-	wzi29	KL106	?	Good	99.92%		O2v2	none	Very high	98.48%		ST258	3	3	1	1	1	1	79	-	-	-	-	-	-	-	-	-
86888e8f-07f0-4222-9827-0fe70c73c1cf	Klebsiella pneumoniae	strong	72	256377	805077	no	ST258	0	3	9	8	-	0	-	0	-	0	-	0	-	-	wzi29	KL106	?	Good	99.98%		O2v2	none	Very high	98.47%		ST258	3	3	1	1	1	1	79	-	-	-	-	-	-	-	-	-
e104d779-b06f-4cb1-a336-8a5900f1a474	Klebsiella pneumoniae	strong	102	138903	463237	yes	ST258	0	2	8	8	-	0	-	0	-	0	-	0	-	-	wzi29	KL106	none	Very high	100.00%		O2v2	none	Very high	98.48%		ST258	3	3	1	1	1	1	79	-	-	-	-	-	-	-	-	-
0299f4d3-1dc7-4cb5-82a1-b5c72c32f616	Klebsiella pneumoniae	strong	221	203546	713945	no	ST258	0	2	8	8	-	0	-	0	-	0	-	0	-	-	wzi29	KL106	none	Very high	100.00%		O2v2	none	Very high	98.48%		ST258	3	3	1	1	1	1	79	-	-	-	-	-	-	-	-	-
9c60fad9-39e3-49b2-871f-4a628e754b48	Klebsiella pneumoniae	strong	113	220175	506940	no	ST258	1	2	2	3	ybt 13
c2ce7e5c-e8c3-4d64-93a8-beef5a4154cf	Klebsiella pneumoniae	strong	54	270452	804905	no	ST258	0	2	8	7	-	0	-	0	-	0	-	0	-	-	wzi29	KL106	?-	Good	99.97%	KL106_07_wzy	O2v2	none	Very high	98.48%		ST258	3	3	1	1	1	1	79	-	-	-	-	-	-	-	-	-
d2d9720f-8d6e-424e-9298-3d372341adb7	Klebsiella pneumoniae	strong	159	209183	412527	no	ST258	1	3	12	19	ybt 13
395f98cf-caca-4b28-b088-4ea82ac3ffb3	Klebsiella pneumoniae	strong	113	99400	237306	no	ST258	1	3	9	6	ybt 13
ef2f5723-77aa-4a6f-8411-21741a393615	Klebsiella pneumoniae	strong	160	198932	475060	no	ST258	0	2	8	10	-	0	-	0	-	0	-	0	-	-	wzi29	KL106	?	Good	99.96%		O2v2	none	Very high	98.48%		ST258	3	3	1	1	1	1	79	-	-	-	-	-	-	-	-	-
cb6ae7d4-54f0-4c9f-be64-101131f89b28	Klebsiella pneumoniae	strong	89	220176	506809	no	ST258	1	2	8	9	ybt 13
f0b5c017-8937-4e18-bca1-af56dec588dc	Klebsiella pneumoniae	strong	161	165804	419342	no	ST258	1	3	8	9	ybt 13
a989d466-9e82-444d-9133-a83d5ca00d14	Klebsiella pneumoniae	strong	118	91474	286986	no	ST258	1	3	9	6	ybt 13
04adb351-d53b-446b-bdd2-e3cfca511545	Klebsiella pneumoniae	strong	6	5466424	5466424	no	ST258	1	3	12	25	ybt 13
c0c5ba66-4e55-4e0a-b082-5b29f380b108	Klebsiella pneumoniae	strong	112	131120	276922	no	ST258	0	2	6	8	-	0	-	0	-	0	-	0	-	-	wzi29	KL106	?	Good	99.68%		O2v2	none	Very high	98.48%		ST258	3	3	1	1	1	1	79	-	-	-	-	-	-	-	-	-
53b029e9-3f5d-4adf-8084-c756cecc106e	Klebsiella pneumoniae	strong	208	99133	232409	no	ST258	0	2	5	4	-	0	-	0	-	0	-	0	-	-	wzi29	KL106	?-	Good	99.99%	KL106_08,KL106_10_wecB	O2v2	none	Very high	98.48%		ST258	3	3	1	1	1	1	79	-	-	-	-	-	-	-	-	-
e5476be8-25b1-48cb-a2dc-28a65f45c523	Klebsiella pneumoniae	strong	95	181936	521347	no	ST258	1	3	9	6	ybt 13
90596c14-5c37-4271-9049-43448099708f	Klebsiella pneumoniae	strong	249	152053	561486	no	ST258	0	2	8	9	-	0	-	0	-	0	-	0	-	-	wzi29	KL106	?	Good	99.88%		O2v2	none	Very high	98.48%		ST258	3	3	1	1	1	1	79	-	-	-	-	-	-	-	-	-
5c456fdd-9ca6-4099-a35a-3819307d160d	Klebsiella pneumoniae	strong	220	89639	264163	no	ST258	0	2	8	11	-	0	-	0	-	0	-	0	-	-	wzi29	KL106	?	Good	100.00%		O2v2	none	Very high	98.48%		ST258	3	3	1	1	1	1	79	-	-	-	-	-	-	-	-	-
3bd5c07e-64b8-4aec-b6bf-17b4e25fb5b3	Klebsiella pneumoniae	strong	245	131617	561486	no	ST258	0	2	8	9	-	0	-	0	-	0	-	0	-	-	wzi29	KL106	?	Good	99.92%		O2v2	none	Very high	98.48%		ST258	3	3	1	1	1	1	79	-	-	-	-	-	-	-	-	-
0e2e43b1-45fc-4a32-b584-d4db7b91e86b	Klebsiella pneumoniae	strong	9	5384892	5384892	no	ST258	0	2	8	13	-	0	-	0	-	0	-	0	-	-	wzi29	KL106	?	Good	99.97%		O2v2	none	Very high	98.48%		ST258	3	3	1	1	1	1	79	-	-	-	-	-	-	-	-	-
9daa2974-4df8-4a70-a120-72b30490ead1	Klebsiella pneumoniae	strong	159	203670	713945	no	ST258	0	3	9	8	-	0	-	0	-	0	-	0	-	-	wzi29	KL106	?	Good	99.87%		O2v2	none	Very high	98.48%		ST258	3	3	1	1	1	1	79	-	-	-	-	-	-	-	-	-
41fd9f7d-f6f7-4040-9b69-aac776773490	Klebsiella pneumoniae	strong	200	99231	269987	no	ST258	0	2	8	10	-	0	-	0	-	0	-	0	-	-	wzi29	KL106	?	Good	99.91%		O2v2	none	Very high	98.48%		ST258	3	3	1	1	1	1	79	-	-	-	-	-	-	-	-	-
b45a813e-ae4b-4b95-a7d6-d594584e5e50	Klebsiella pneumoniae	strong	173	149489	561485	no	ST258	0	2	8	8	-	0	-	0	-	0	-	0	-	-	wzi29	KL106	?	Good	99.92%		O2v2	none	Very high	98.48%		ST258	3	3	1	1	1	1	79	-	-	-	-	-	-	-	-	-
72cbffdc-3eb9-41da-aeaa-630844407bdc	Klebsiella pneumoniae	strong	186	142299	561486	no	ST258	0	2	8	8	-	0	-	0	-	0	-	0	-	-	wzi29	KL106	?	Good	99.88%		O2v2	none	Very high	98.48%		ST258	3	3	1	1	1	1	79	-	-	-	-	-	-	-	-	-
df9e5ea2-987d-4ac7-8794-f14ae4281100	Klebsiella pneumoniae	strong	235	149489	561485	no	ST258	0	2	8	8	-	0	-	0	-	0	-	0	-	-	wzi29	KL106	?	Good	99.88%		O2v2	none	Very high	98.48%		ST258	3	3	1	1	1	1	79	-	-	-	-	-	-	-	-	-
188a5320-6af4-4cfe-b4ab-be473015ce3c	Klebsiella pneumoniae	strong	355	74628	316175	no	ST258	0	2	9	16	-	0	-	0	-	0	-	0	-	-	wzi29	KL106	?-	Good	99.95%	KL106_09,KL106_10_wecB	O2v2	none	Very high	98.47%		ST258	3	3	1	1	1	1	79	-	-	-	-	-	-	-	-	-
42ea2741-da4a-4571-8ba9-3bd4b936d3f4	Klebsiella pneumoniae	strong	140	139337	714274	no	ST258	0	2	8	9	-	0	-	0	-	0	-	0	-	-	wzi29	KL106	?	Good	100.00%		O2v2	none	Very high	98.48%		ST258	3	3	1	1	1	1	79	-	-	-	-	-	-	-	-	-
619deb3f-65ef-48a1-aa79-d7ce4e42ce00	Klebsiella pneumoniae	strong	179	220176	804575	no	ST258	1	2	4	2	ybt 13
7bd74012-2a3b-4d9f-bce1-51a765fa2000	Klebsiella pneumoniae	strong	5	5386114	5386114	no	ST258	0	2	8	10	-	0	-	0	-	0	-	0	-	-	wzi29	KL106	?	Good	99.97%		O2v2	none	Very high	98.48%		ST258	3	3	1	1	1	1	79	-	-	-	-	-	-	-	-	-
20cf20e8-0ad2-43e0-82d9-5a4fc0aa4dca	Klebsiella pneumoniae	strong	116	203707	474709	yes	ST258	0	2	5	4	-	0	-	0	-	0	-	0	-	-	wzi29	KL106	?-	Good	99.99%	KL106_07_wzy,KL106_08	O2v2	none	Very high	98.48%		ST258	3	3	1	1	1	1	79	-	-	-	-	-	-	-	-	-
de29a134-1dca-4e9b-a462-4d8f9612d1f8	Klebsiella pneumoniae	strong	91	270452	804620	no	ST258	1	3	8	7	ybt 13
c07438e7-df74-46d7-991d-9dc1039dda5e	Klebsiella pneumoniae	strong	96	203726	449515	yes	ST258	0	2	9	10	-	0	-	0	-	0	-	0	-	-	wzi29	KL106	?-	Good	100.00%	KL106_15_rfbp	O2v2	none	Very high	98.48%		ST258	3	3	1	1	1	1	79	-	-	-	-	-	-	-	-	-
1ce172a8-b060-44a2-af53-1746d2c011f2	Klebsiella pneumoniae	strong	219	146161	312513	no	ST258	0	3	10	13	-	0	-	0	-	0	-	0	-	-	wzi29	KL106	none	Very high	100.00%		O2v2	none	Very high	98.48%		ST258	3	3	1	1	1	1	79	-	-	-	-	-	-	-	-	-
0b44db2e-9a54-44e6-8622-9897440e3f87	Klebsiella pneumoniae	strong	187	142303	561485	no	ST258	0	2	8	8	-	0	-	0	-	0	-	0	-	-	wzi29	KL106	?	Good	99.89%		O2v2	none	Very high	98.48%		ST258	3	3	1	1	1	1	79	-	-	-	-	-	-	-	-	-
52c7d08e-b082-4734-a697-d220d130cdf6	Klebsiella pneumoniae	strong	8	5385345	5385345	no	ST258	0	2	8	12	-	0	-	0	-	0	-	0	-	-	wzi29	KL106	?	Good	99.97%		O2v2	none	Very high	98.48%		ST258	3	3	1	1	1	1	79	-	-	-	-	-	-	-	-	-
98d6cc47-0c2f-4f15-bf76-330210c21cec	Klebsiella pneumoniae	strong	160	146270	499597	yes	ST258	0	2	8	10	-	0	-	0	-	0	-	0	-	-	wzi29	KL106	none	Very high	99.99%		O2v2	none	Very high	98.48%		ST258	3	3	1	1	1	1	79	-	-	-	-	-	-	-	-	-
99677896-0ef2-4e7d-9f31-277461d856a8	Klebsiella pneumoniae	strong	91	115515	275448	no	ST258	0	3	6	8	-	0	-	0	-	0	-	0	-	-	wzi29	KL106	?	Good	100.00%		O2v2	?	Good	98.48%		ST258	3	3	1	1	1	1	79	-	-	-	-	-	-	-	-	-
93266780-9131-414a-bb0d-0837d9277556	Klebsiella pneumoniae	strong	80	203931	488437	no	ST258	0	3	8	6	-	0	-	0	-	0	-	0	-	-	wzi29	KL106	?-	None	99.82%	KL106_06_wzc,KL106_07_wzy,KL106_08,KL106_09,KL106_10_wecB,KL106_11_wzx,KL106_12,KL106_16_gnd,KL106_17	O2v2	none	Very high	98.48%		ST258	3	3	1	1	1	1	79	-	-	-	-	-	-	-	-	-
7fc8a319-6528-42c4-a16c-2b9c616eccfb	Klebsiella pneumoniae	strong	202	86762	376131	no	ST258	0	2	7	7	-	0	-	0	-	0	-	0	-	-	wzi29	KL106	?	Good	99.91%		O2v2	none	Very high	98.48%		ST258	3	3	1	1	1	1	79	-	-	-	-	-	-	-	-	-
a7e94487-4952-496d-b82a-826e3f7b4e72	Klebsiella pneumoniae	strong	159	146161	561485	no	ST258	0	3	9	8	-	0	-	0	-	0	-	0	-	-	wzi29	KL106	?	Good	99.87%		O2v2	none	Very high	98.48%		ST258	3	3	1	1	1	1	79	-	-	-	-	-	-	-	-	-
b9b8b8a9-b862-4c09-b7f8-e13ab3330be2	Klebsiella pneumoniae	strong	185	149489	713946	no	ST258	0	2	8	8	-	0	-	0	-	0	-	0	-	-	wzi29	KL106	?	Good	99.88%		O2v2	none	Very high	98.48%		ST258	3	3	1	1	1	1	79	-	-	-	-	-	-	-	-	-
8642784c-50f2-470d-9d8d-f4947690b300	Klebsiella pneumoniae	strong	129	203279	449873	no	ST258	1	3	9	10	ybt 13
fd257bb5-0f28-4130-94c5-543c7dd07135	Klebsiella pneumoniae	strong	261	149489	286867	no	ST258	0	2	8	9	-	0	-	0	-	0	-	0	-	-	wzi29	KL106	?	Good	99.92%		O2v2	none	Very high	98.48%		ST258	3	3	1	1	1	1	79	-	-	-	-	-	-	-	-	-
5d66f613-9087-4638-95a4-ff7389756b05	Klebsiella pneumoniae	strong	267	165804	450242	no	ST258	1	3	8	12	ybt 13
e43099bf-3ad9-4904-ac1a-b07402100ce2	Klebsiella pneumoniae	strong	113	202954	354721	no	ST258	1	2	8	9	ybt 13
a0b33826-63a1-4726-88a6-1104c0c606de	Klebsiella pneumoniae	strong	150	220558	368228	yes	ST258	0	2	6	6	-	0	-	0	-	0	-	0	-	-	wzi29	KL106	none	Very high	100.00%		O2v1	-	Good	98.03%	O1/O2v1_06_wbbO,O1/O2v1_07_kfoC	ST258	3	3	1	1	1	1	79	-	-	-	-	-	-	-	-	-
e6c1766d-3e4e-4176-97ab-3ddbc0ffe7e7	Klebsiella pneumoniae	strong	166	134807	713947	no	ST258	0	2	8	8	-	0	-	0	-	0	-	0	-	-	wzi29	KL106	?	Good	99.92%		O2v2	none	Very high	98.48%		ST258	3	3	1	1	1	1	79	-	-	-	-	-	-	-	-	-
77a8a7c6-1fa7-46c4-9f35-2df8b30fc136	Klebsiella pneumoniae	strong	327	35156	127738	no	ST258	1	3	5	2	ybt 13
4d9c8e7e-9fa5-4340-a1bd-994e42f1cd57	Klebsiella pneumoniae	strong	83	204347	492345	no	ST258	1	2	7	7	ybt 13
0ab65db0-0ac2-4fe4-bf54-c76601781932	Klebsiella pneumoniae	strong	143	203814	541344	no	ST258	1	2	7	9	ybt 13
b7f5bd9f-d548-4a72-a358-7998453fdd9e	Klebsiella pneumoniae	strong	261	130330	561486	no	ST258	0	2	8	8	-	0	-	0	-	0	-	0	-	-	wzi29	KL106	?	Good	99.88%		O2v2	none	Very high	98.48%		ST258	3	3	1	1	1	1	79	-	-	-	-	-	-	-	-	-
88a6f1af-4a79-4504-b712-baf017ff2612	Klebsiella pneumoniae	strong	6	4938422	4938422	no	ST258	0	3	9	8	-	0	-	0	-	0	-	0	-	-	wzi29	KL106	?	Good	99.96%		O2v2	none	Very high	98.48%		ST258	3	3	1	1	1	1	79	-	-	-	-	-	-	-	-	-
acfa6f84-8e6c-4c42-ae3a-e1d9ecdf8bcd	Klebsiella pneumoniae	strong	213	180575	561485	no	ST258	0	2	8	9	-	0	-	0	-	0	-	0	-	-	wzi29	KL106	none	Very high	100.00%		O2v2	none	Very high	98.48%		ST258	3	3	1	1	1	1	79	-	-	-	-	-	-	-	-	-
77719b0b-8208-429f-917a-94521e9e9a6c	Klebsiella pneumoniae	strong	74	157260	451006	no	ST258	0	2	7	6	-	0	-	0	-	0	-	0	-	-	wzi29	KL106	?-+	Good	99.81%	KL106_17	O2v2	none	Very high	98.48%		ST258	3	3	1	1	1	1	79	-	-	-	-	-	-	-	-	-
29938d1f-d7b6-4534-a39d-36c776496134	Klebsiella pneumoniae	strong	127	232617	367724	yes	ST258	1	3	5	3	ybt 13
8a83755a-7476-4983-8926-76887acd9f5f	Klebsiella pneumoniae	strong	66	270452	804615	no	ST258	0	2	7	6	-	0	-	0	-	0	-	0	-	-	wzi29	KL106	?	Good	99.98%		O2v2	none	Very high	98.48%		ST258	3	3	1	1	1	1	79	-	-	-	-	-	-	-	-	-
a1802f38-aa5c-437f-b5a4-ec7ec0f9e22c	Klebsiella pneumoniae	strong	142	182093	798725	no	ST258	1	3	8	9	ybt 13
1f0f50b6-ada1-4454-ba61-75bd30a1f91e	Klebsiella pneumoniae	strong	148	106881	285964	yes	ST258	1	3	6	5	ybt 13
D285	Klebsiella pneumoniae	strong	61	203185	734437	no	ST258	1	3	9	6	ybt 13
60034cd7-7ec1-467c-8595-61fa2d0beda9	Klebsiella pneumoniae	strong	7	5493168	5493168	no	ST258	1	3	10	10	ybt 13
e0a46881-6800-4dcc-ba49-4be0b36e06eb	Klebsiella pneumoniae	strong	124	203931	804619	no	ST258	0	2	9	10	-	0	-	0	-	0	-	0	-	-	wzi29	KL106	?-+	Good	99.96%	KL106_17	O2v2	none	Very high	98.48%		ST258	3	3	1	1	1	1	79	-	-	-	-	-	-	-	-	-
a9df7ea8-9716-49f4-baa2-564ce8a2855d	Klebsiella pneumoniae	strong	205	97690	223711	no	ST258	0	2	7	9	-	0	-	0	-	0	-	0	-	-	wzi29	KL106	?	Good	99.91%		O2v2	none	Very high	98.48%		ST258	3	3	1	1	1	1	79	-	-	-	-	-	-	-	-	-
c1708f7b-2c1a-4f75-8620-d2619f02fcdd	Klebsiella pneumoniae	strong	430	188218	501734	yes	ST258	1	3	8	9	ybt 13
03f65d1d-79e4-4b65-8c6c-ddd83f65c34f	Klebsiella pneumoniae	strong	124	200060	450608	yes	ST258	1	2	8	10	ybt 13
0ab09d42-c043-4e35-8a0d-e965f8ce2ff4	Klebsiella pneumoniae	strong	278	100381	293732	no	ST1084	0	2	9	16	-	0	-	0	-	0	-	0	-	-	wzi29	KL106	?-	Good	98.93%	KL106_01_galF	O2v2	?-	Good	98.47%	O1/O2v2_06_wbbO	ST1084	3	3	1	1	1	9	79	-	-	-	-	-	-	-	-	-
879c05f4-dcb5-4307-8407-aa9936302d53	Klebsiella pneumoniae	strong	112	270452	804619	no	ST258	0	2	9	10	-	0	-	0	-	0	-	0	-	-	wzi29	KL106	?	Good	99.96%		O2v2	none	Very high	98.48%		ST258	3	3	1	1	1	1	79	-	-	-	-	-	-	-	-	-
d1c885a1-7032-4a02-b8e8-d6daba9ec0c2	Klebsiella pneumoniae	strong	184	119457	465731	no	ST258	0	3	9	10	-	0	-	0	-	0	-	0	-	-	wzi29	KL106	?-	Good	99.91%	KL106_15_rfbp	O2v2	none	Very high	98.48%		ST258	3	3	1	1	1	1	79	-	-	-	-	-	-	-	-	-
0a444860-29de-4e73-ad5c-eb367b03e5cd	Klebsiella pneumoniae	strong	6	5384907	5384907	no	ST258	0	2	8	8	-	0	-	0	-	0	-	0	-	-	wzi29	KL106	?	Good	99.97%		O2v2	none	Very high	98.48%		ST258	3	3	1	1	1	1	79	-	-	-	-	-	-	-	-	-
d4f7745c-f76e-46d9-baf2-bbf2be09cc25	Klebsiella pneumoniae	strong	120	212783	474818	yes	ST258	0	2	9	10	-	0	-	0	-	0	-	0	-	-	wzi29	KL106	none	Very high	100.00%		O2v2	none	Very high	98.48%		ST258	3	3	1	1	1	1	79	-	-	-	-	-	-	-	-	-
c232aef2-df6b-4629-a743-aeaf306a43f4	Klebsiella pneumoniae	strong	204	270572	804302	no	ST258	1	2	8	10	ybt 13
a922f033-0716-4bf5-a105-46604f5abfd7	Klebsiella pneumoniae	strong	4	5389088	5389088	no	ST258	0	2	8	8	-	0	-	0	-	0	-	0	-	-	wzi29	KL106	?	Good	99.97%		O2v2	none	Very high	98.48%		ST258	3	3	1	1	1	1	79	-	-	-	-	-	-	-	-	-
d4953d6b-c51e-4c29-8881-5677835fd984	Klebsiella pneumoniae	strong	170	182305	450078	no	ST258	1	3	11	21	ybt 13
d1a83dcb-ccb9-487d-89cd-e25090b8e596	Klebsiella pneumoniae	strong	120	220554	474829	yes	ST258	0	2	9	10	-	0	-	0	-	0	-	0	-	-	wzi29	KL106	?	Good	99.95%		O2v2	none	Very high	98.48%		ST258	3	3	1	1	1	1	79	-	-	-	-	-	-	-	-	-
260026f9-bd26-4b42-a524-7e548bbe0269	Klebsiella pneumoniae	strong	268	142303	561485	no	ST258	0	2	8	9	-	0	-	0	-	0	-	0	-	-	wzi29	KL106	?	Good	99.92%		O2v2	none	Very high	98.48%		ST258	3	3	1	1	1	1	79	-	-	-	-	-	-	-	-	-
c94510a2-3476-44ff-8e3f-2b513bc095e2	Klebsiella pneumoniae	strong	104	123169	412855	no	ST258	1	3	9	6	ybt 13
6b3e6536-5213-444f-8572-425b9ea03a94	Klebsiella pneumoniae	strong	306	129655	286706	no	ST258	0	2	8	9	-	0	-	0	-	0	-	0	-	-	wzi29	KL106	?	Good	99.91%		O2v2	none	Very high	98.48%		ST258	3	3	1	1	1	1	79	-	-	-	-	-	-	-	-	-
76e5e105-4f01-4a95-8574-dd0bacabaa2d	Klebsiella pneumoniae	strong	89	188472	474829	yes	ST258	0	2	5	4	-	0	-	0	-	0	-	0	-	-	wzi29	KL106	none	Very high	99.99%		O2v2	none	Very high	98.48%		ST258	3	3	1	1	1	1	79	-	-	-	-	-	-	-	-	-
8c45b501-9547-4a90-b5a1-72f692163526	Klebsiella pneumoniae	strong	158	146315	444199	yes	ST258	1	3	10	10	ybt 13
9e75063f-1718-42e9-98a4-866839b17930	Klebsiella pneumoniae	strong	102	204327	334759	no	ST258	0	2	7	5	-	0	-	0	-	0	-	0	-	-	wzi29	KL106	?-	Good	99.86%	KL106_12	O2v2	none	Very high	98.48%		ST258	3	3	1	1	1	1	79	-	-	-	-	-	-	-	-	-
180d754b-4a22-4ff1-8bde-dc400903dbda	Klebsiella pneumoniae	strong	125	212630	804618	no	ST258	0	3	10	10	-	0	-	0	-	0	-	0	-	-	wzi29	KL106	?	Good	99.97%		O2v2	none	Very high	98.48%		ST258	3	3	1	1	1	1	79	-	-	-	-	-	-	-	-	-
e0c0ddfc-118f-480c-a90b-05a82ec55852	Klebsiella pneumoniae	strong	111	159359	804102	yes	ST258	1	3	9	10	ybt 13
7a0c667d-b05c-49a3-a341-81723c6b53f5	Klebsiella pneumoniae	strong	324	81517	270198	no	ST258	0	2	8	14	-	0	-	0	-	0	-	0	-	-	wzi29	KL106	?-+	Good	99.93%	KL106_10_wecB,KL106_17	O2v2	none	Very high	98.48%		ST258	3	3	1	1	1	1	79	-	-	-	-	-	-	-	-	-
a42cc241-613b-4b60-b7bf-8dbcbaa76dca	Klebsiella pneumoniae	strong	135	203279	450036	no	ST258	1	3	8	10	ybt 13
853e33e1-3b71-47f5-8fd9-0fa74fdcb5a3	Klebsiella pneumoniae	strong	5	5377586	5377586	no	ST258	0	2	8	8	-	0	-	0	-	0	-	0	-	-	wzi29	KL106	?	Good	99.97%		O2v2	none	Very high	98.48%		ST258	3	3	1	1	1	1	79	-	-	-	-	-	-	-	-	-
7e8359ec-8b0e-43b1-936b-fa6dfa161240	Klebsiella pneumoniae	strong	77	204347	497830	no	ST258	0	2	2	1	-	0	-	0	-	0	-	0	-	-	wzi29	KL106	?-	Good	99.97%	KL106_07_wzy	O2v2	none	Very high	98.48%		ST258	3	3	1	1	1	1	79	-	-	-	-	-	-	-	-	-
bb3b7cd2-b6e1-4b22-b62f-c23f0100483d	Klebsiella pneumoniae	strong	217	82613	223686	no	ST258	0	2	7	9	-	0	-	0	-	0	-	0	-	-	wzi29	KL106	?	Good	99.91%		O2v2	none	Very high	98.48%		ST258	3	3	1	1	1	1	79	-	-	-	-	-	-	-	-	-
9d96effa-7f50-423e-90ca-d44a3b660e83	Klebsiella pneumoniae	strong	4	5394314	5394314	no	ST258	0	2	5	5	-	0	-	0	-	0	-	0	-	-	wzi29	KL106	?	Good	99.97%		O2v2	none	Very high	98.48%		ST258	3	3	1	1	1	1	79	-	-	-	-	-	-	-	-	-
84e3a689-7bb5-4051-9a6a-d87384e260b0	Klebsiella pneumoniae	strong	4	5372119	5372119	no	ST258	0	3	9	8	-	0	-	0	-	0	-	0	-	-	wzi29	KL106	?	Good	99.96%		O2v2	none	Very high	98.48%		ST258	3	3	1	1	1	1	79	-	-	-	-	-	-	-	-	-
2f953a6e-8afa-4360-a4f9-2677d2c50ab3	Klebsiella pneumoniae	strong	148	134959	713946	no	ST258	0	3	9	8	-	0	-	0	-	0	-	0	-	-	wzi29	KL106	?	Good	99.87%		O2v2	none	Very high	98.48%		ST258	3	3	1	1	1	1	79	-	-	-	-	-	-	-	-	-
2712ff24-e10d-431e-9ca2-237a0e589db8	Klebsiella pneumoniae	strong	215	149489	713947	no	ST258	0	2	4	3	-	0	-	0	-	0	-	0	-	-	wzi29	KL106	none	Very high	100.00%		O2v2	none	Very high	98.48%		ST258	3	3	1	1	1	1	79	-	-	-	-	-	-	-	-	-
ce48c402-7b0d-4665-8b37-2b52a1a5e144	Klebsiella pneumoniae	strong	146	180574	561322	no	ST258	0	2	4	3	-	0	-	0	-	0	-	0	-	-	wzi29	KL106	none	Very high	100.00%		O2v2	none	Very high	98.48%		ST258	3	3	1	1	1	1	79	-	-	-	-	-	-	-	-	-
d65ed72e-497b-47a3-8a20-74928396ca1b	Klebsiella pneumoniae	strong	95	203726	450760	yes	ST258	0	2	9	10	-	0	-	0	-	0	-	0	-	-	wzi29	KL106	none	Very high	100.00%		O2v2	none	Very high	98.48%		ST258	3	3	1	1	1	1	79	-	-	-	-	-	-	-	-	-
dd518f5c-d48a-464d-bff3-4becb51ae5d5	Klebsiella pneumoniae	strong	259	149489	561485	no	ST258	0	2	8	8	-	0	-	0	-	0	-	0	-	-	wzi29	KL106	?	Good	99.88%		O2v2	none	Very high	98.48%		ST258	3	3	1	1	1	1	79	-	-	-	-	-	-	-	-	-
9f31a282-bd48-4b69-b973-b422802dc615	Klebsiella pneumoniae	strong	106	203708	474814	yes	ST258	0	2	9	10	-	0	-	0	-	0	-	0	-	-	wzi29	KL106	none	Very high	100.00%		O2v2	none	Very high	98.48%		ST258	3	3	1	1	1	1	79	-	-	-	-	-	-	-	-	-
65435089-0b63-424f-b60b-130c5fe6dc10	Klebsiella pneumoniae	strong	188	146161	286822	no	ST258	0	3	9	8	-	0	-	0	-	0	-	0	-	-	wzi29	KL106	?	Good	99.91%		O2v2	none	Very high	98.48%		ST258	3	3	1	1	1	1	79	-	-	-	-	-	-	-	-	-
b51f5704-91d7-4af8-b828-fcd86f41b0be	Klebsiella pneumoniae	strong	87	203931	804615	no	ST258	0	3	8	7	-	0	-	0	-	0	-	0	-	-	wzi29	KL106	?-	None	99.80%	KL106_07_wzy,KL106_09,KL106_10_wecB,KL106_11_wzx,KL106_12,KL106_13_wzx	O2v2	none	Very high	98.48%		ST258	3	3	1	1	1	1	79	-	-	-	-	-	-	-	-	-
e553106b-e891-4b05-8cad-1e46937ff89a	Klebsiella pneumoniae	strong	335	37384	104328	no	ST258	1	3	10	10	ybt 13
bdfb15fa-509c-4e6b-ad47-48e32c9eeccb	Klebsiella pneumoniae	strong	5	5372354	5372354	no	ST258	0	3	9	8	-	0	-	0	-	0	-	0	-	-	wzi29	KL106	?	Good	99.96%		O2v2	none	Very high	98.48%		ST258	3	3	1	1	1	1	79	-	-	-	-	-	-	-	-	-
01f7d791-fbb0-46d4-a0b6-add7ed4abe8e	Klebsiella pneumoniae	strong	9	3895954	3895954	no	ST258	0	3	9	8	-	0	-	0	-	0	-	0	-	-	wzi29	KL106	?	Good	99.96%		O2v2	none	Very high	98.48%		ST258	3	3	1	1	1	1	79	-	-	-	-	-	-	-	-	-
19142e05-7365-4b55-abcc-9ba0dec235d2	Klebsiella pneumoniae	strong	72	151521	389826	no	ST258	1	2	6	6	ybt 13
91c0993a-8ce2-4a45-b9ab-794cef598ea0	Klebsiella pneumoniae	strong	139	129666	466857	no	ST258	0	3	9	10	-	0	-	0	-	0	-	0	-	-	wzi29	KL106	-	High	100.00%	KL106_17	O2v2	none	Very high	98.48%		ST258	3	3	1	1	1	1	79	-	-	-	-	-	-	-	-	-
b0272a12-a85d-415c-b69d-c7fd7a5c1389	Klebsiella pneumoniae	strong	95	203726	804055	yes	ST258	0	2	9	10	-	0	-	0	-	0	-	0	-	-	wzi29	KL106	?-	Good	100.00%	KL106_10_wecB	O2v2	none	Very high	98.48%		ST258	3	3	1	1	1	1	79	-	-	-	-	-	-	-	-	-
14582dfe-bd1e-481b-85e4-5eb33f533492	Klebsiella pneumoniae	strong	4	5384890	5384890	no	ST258	0	2	8	8	-	0	-	0	-	0	-	0	-	-	wzi29	KL106	?	Good	99.97%		O2v2	none	Very high	98.48%		ST258	3	3	1	1	1	1	79	-	-	-	-	-	-	-	-	-
cda6fcb4-1e25-47a4-9778-be588451102e	Klebsiella pneumoniae	strong	74	204200	449935	no	ST258	0	2	5	4	-	0	-	0	-	0	-	0	-	-	wzi29	KL106	?*	Good	99.96%		O2v2	none	Very high	98.48%		ST258	3	3	1	1	1	1	79	-	-	-	-	-	-	-	-	-
d57e1057-f45c-4641-b9a4-44511d893930	Klebsiella pneumoniae	strong	237	152053	561485	no	ST258	0	2	8	9	-	0	-	0	-	0	-	0	-	-	wzi29	KL106	none	Very high	100.00%		O2v2	none	Very high	98.48%		ST258	3	3	1	1	1	1	79	-	-	-	-	-	-	-	-	-
b627e5c1-b8ee-4084-a2db-209208bbf514	Klebsiella pneumoniae	strong	164	149489	561485	no	ST258	0	2	8	8	-	0	-	0	-	0	-	0	-	-	wzi29	KL106	?	Good	99.92%		O2v2	none	Very high	98.48%		ST258	3	3	1	1	1	1	79	-	-	-	-	-	-	-	-	-
377a7c14-a385-4679-bcdc-5834361cdfff	Klebsiella pneumoniae	strong	138	147379	397999	no	ST258	0	2	8	9	-	0	-	0	-	0	-	0	-	-	wzi29	KL106	?	Good	99.91%		O2v2	none	Very high	98.48%		ST258	3	3	1	1	1	1	79	-	-	-	-	-	-	-	-	-
3f12262e-5fc7-41f9-b0c9-ce23fc6f7ac5	Klebsiella pneumoniae	strong	139	100339	465850	no	ST258	0	2	4	2	-	0	-	0	-	0	-	0	-	-	wzi29	KL106	?-	Low	99.01%	KL106_01_galF,KL106_02_cpsACP	O2v2	none	Very high	98.48%		ST258	3	3	1	1	1	1	79	-	-	-	-	-	-	-	-	-
57fbd730-794b-4b29-bfa3-700d143ab296	Klebsiella pneumoniae	strong	192	149732	512582	no	ST258	1	3	9	10	ybt 13
fe6d3983-443a-4a16-b6bd-ddc6400e7c55	Klebsiella pneumoniae	strong	220	69055	270458	yes	ST258	0	2	9	10	-	0	-	0	-	0	-	0	-	-	wzi29	KL106	?-	None	99.89%	KL106_07_wzy,KL106_08,KL106_09,KL106_10_wecB,KL106_11_wzx,KL106_13_wzx,KL106_17	O2v2	?-	Good	98.45%	O1/O2v2_01_wzm	ST258	3	3	1	1	1	1	79	-	-	-	-	-	-	-	-	-
e51ba54b-0fa2-4438-81cd-d7c2ca9e7033	Klebsiella pneumoniae	strong	194	149489	561486	no	ST258	0	3	9	8	-	0	-	0	-	0	-	0	-	-	wzi29	KL106	?	Good	99.91%		O2v2	none	Very high	98.48%		ST258	3	3	1	1	1	1	79	-	-	-	-	-	-	-	-	-
0085d19c-cf74-4505-9452-db6825bee9fa	Klebsiella pneumoniae	strong	166	154045	491771	yes	ST258	1	3	9	10	ybt 13
d7ab19fb-0d2b-4b1d-ad79-b36ab60c657b	Klebsiella pneumoniae	strong	256	146161	561486	no	ST258	0	2	8	9	-	0	-	0	-	0	-	0	-	-	wzi29	KL106	none	Very high	100.00%		O2v2	none	Very high	98.48%		ST258	3	3	1	1	1	1	79	-	-	-	-	-	-	-	-	-
a740054b-4f50-4b11-80cc-1c2559aa58b6	Klebsiella pneumoniae	strong	278	152053	286823	no	ST258	0	2	8	9	-	0	-	0	-	0	-	0	-	-	wzi29	KL106	?	Good	99.92%		O2v2	none	Very high	98.48%		ST258	3	3	1	1	1	1	79	-	-	-	-	-	-	-	-	-
e3c91a9d-331b-4b3c-ae06-73b9665763d1	Klebsiella pneumoniae	strong	118	154994	340656	yes	ST258	0	3	6	6	-	0	-	0	-	0	-	0	-	-	wzi29	KL106	none	Very high	100.00%		O2v2	none	Very high	98.48%		ST258	3	3	1	1	1	1	79	-	-	-	-	-	-	-	-	-
49bc287f-7ee1-4b3a-9f37-d14919a0da7c	Klebsiella pneumoniae	strong	107	146315	315446	no	ST258	0	2	6	6	-	0	-	0	-	0	-	0	-	-	wzi29	KL106	none	Very high	100.00%		O2v2	none	Very high	98.47%		ST258	3	3	1	1	1	1	79	-	-	-	-	-	-	-	-	-
e94794a2-ecbb-4b28-87f7-24fd713ba128	Klebsiella pneumoniae	strong	108	157596	455478	no	ST258	0	2	8	15	-	0	-	0	-	0	-	0	-	-	wzi29	KL106	?	Good	100.00%		O2v2	none	Very high	98.48%		ST258	3	3	1	1	1	1	79	-	-	-	-	-	-	-	-	-
c71a5db2-0403-48d3-a1b8-72627aa84c7d	Klebsiella pneumoniae	strong	4	5384910	5384910	no	ST258	0	2	8	8	-	0	-	0	-	0	-	0	-	-	wzi29	KL106	?	Good	99.97%		O2v2	none	Very high	98.48%		ST258	3	3	1	1	1	1	79	-	-	-	-	-	-	-	-	-
05f56232-d30e-48a7-b0c5-38e8e1b926b3	Klebsiella pneumoniae	strong	293	146161	561485	no	ST258	0	2	8	9	-	0	-	0	-	0	-	0	-	-	wzi29	KL106	?	Good	99.88%		O2v2	none	Very high	98.48%		ST258	3	3	1	1	1	1	79	-	-	-	-	-	-	-	-	-
2a4fec26-6409-4155-9889-ad5b1af97cbf	Klebsiella pneumoniae	strong	121	138896	276922	no	ST258	0	2	8	15	-	0	-	0	-	0	-	0	-	-	wzi29	KL106	?	Good	99.73%		O2v2	none	Very high	98.48%		ST258	3	3	1	1	1	1	79	-	-	-	-	-	-	-	-	-
686c14c6-9e5e-4dd7-917b-16e4bf13f113	Klebsiella pneumoniae	strong	3	5386084	5386084	no	ST258	1	2	8	10	ybt 13
b39d20c5-4ab9-4ee9-8d03-5f37a63a8892	Klebsiella pneumoniae	strong	142	146334	327944	yes	ST258	0	2	9	10	-	0	-	0	-	0	-	0	-	-	wzi29	KL106	?-	None	99.95%	KL106_07_wzy,KL106_10_wecB,KL106_13_wzx,KL106_15_rfbp,KL106_17	O2v2	?	Good	98.48%		ST258	3	3	1	1	1	1	79	-	-	-	-	-	-	-	-	-
494c4567-37b9-4c4c-a8f0-2dd536acc7c3	Klebsiella pneumoniae	strong	107	124656	311729	no	ST258	1	3	9	6	ybt 13
5d9fb54e-d70a-4402-a5b7-b6d01306edc2	Klebsiella pneumoniae	strong	139	247802	804619	no	ST258	0	2	8	10	-	0	-	0	-	0	-	0	-	-	wzi29	KL106	?	Good	99.97%		O2v2	none	Very high	98.48%		ST258	3	3	1	1	1	1	79	-	-	-	-	-	-	-	-	-
b0cdd9bb-58eb-4682-b258-6703e9f7643a	Klebsiella pneumoniae	strong	63	204347	552758	no	ST258	1	2	4	3	ybt 13
5b476fd4-2527-4749-a62f-52a02a4ad8d4	Klebsiella pneumoniae	strong	204	138620	461713	no	ST258	0	2	8	8	-	0	-	0	-	0	-	0	-	-	wzi29	KL106	?	Good	99.92%		O2v2	?-	Good	98.48%	O1/O2v2_07_kfoC	ST258	3	3	1	1	1	1	79	-	-	-	-	-	-	-	-	-
058081f3-79b8-4b0a-af55-1129d0d35f80	Klebsiella pneumoniae	strong	83	218218	805689	yes	ST258	1	3	8	9	ybt 13
6de36614-b41b-4ddd-a032-92404dbf3198	Klebsiella pneumoniae	strong	143	105141	450078	yes	ST258	1	3	10	10	ybt 13
aca73b9f-41d1-4175-8e41-6d7fc3cc0bf1	Klebsiella pneumoniae	strong	114	142787	287644	yes	ST258	1	3	9	12	ybt 13
713e68a9-b66c-439d-a735-f46ac6deba52	Klebsiella pneumoniae	strong	186	135648	762543	yes	ST258	1	3	10	10	ybt 13
73d85edb-9321-430c-8efd-827d4812c3fc	Klebsiella pneumoniae	strong	6	5384726	5384726	no	ST258	0	2	8	9	-	0	-	0	-	0	-	0	-	-	wzi29	KL106	?	Good	99.97%		O2v2	none	Very high	98.48%		ST258	3	3	1	1	1	1	79	-	-	-	-	-	-	-	-	-
2e86535f-7904-433e-897b-cc0f3e2ff278	Klebsiella pneumoniae	strong	142	203870	674612	no	ST258	1	2	8	10	ybt 13
de58423f-351d-4469-843a-4b5fc1ca2f66	Klebsiella pneumoniae	strong	349	107733	172410	no	ST258	0	2	9	15	-	0	-	0	-	0	-	0	-	-	wzi29	KL106	?-	Good	99.88%	KL106_15_rfbp	O2v2	?-	Good	98.47%	O1/O2v2_06_wbbO	ST258	3	3	1	1	1	1	79	-	-	-	-	-	-	-	-	-
42665f2a-6da4-48e3-b8fc-0d9a763500ce	Klebsiella pneumoniae	strong	82	220829	895913	yes	ST258	1	3	9	10	ybt 13
a3ed461a-dfb8-4d5e-b613-0b97973c4b0f	Klebsiella pneumoniae	strong	129	129590	438927	yes	ST258	1	2	7	13	ybt 13
f422909b-c91e-488b-a573-63653c8f9986	Klebsiella pneumoniae	strong	113	100529	332065	no	ST258	1	3	9	6	ybt 13
d8b43804-de5b-45c0-bcaf-8476a383ef1a	Klebsiella pneumoniae	strong	95	131841	616752	no	ST258	0	3	9	7	-	0	-	0	-	0	-	0	-	-	wzi29	KL106	?	Good	99.98%		O2v2	none	Very high	98.48%		ST258	3	3	1	1	1	1	79	-	-	-	-	-	-	-	-	-
4dc40ec4-0f20-4687-a1fb-f4a50749d950	Klebsiella pneumoniae	strong	138	95436	254405	no	ST258	0	2	4	3	-	0	-	0	-	0	-	0	-	-	wzi29	KL106	?	Good	99.87%		O2v2	none	Very high	98.48%		ST258	3	3	1	1	1	1	79	-	-	-	-	-	-	-	-	-
710f54ff-046a-4c9f-bd6a-463d71c5e406	Klebsiella pneumoniae	strong	334	38307	212686	no	ST258	1	3	10	10	ybt 13
943f1164-e17c-4e12-9516-a5edbbcefb1b	Klebsiella pneumoniae	strong	152	150387	483542	yes	ST258	1	3	9	10	ybt 13
b76e8ef5-6c4f-4688-a4b7-8349f695b96d	Klebsiella pneumoniae	strong	239	149489	282538	no	ST258	0	2	4	3	-	0	-	0	-	0	-	0	-	-	wzi29	KL106	?	Good	99.88%		O2v2	none	Very high	98.48%		ST258	3	3	1	1	1	1	79	-	-	-	-	-	-	-	-	-
902b14bc-6213-418e-8643-1a91ec5e116f	Klebsiella pneumoniae	strong	145	126844	452504	no	ST258	1	3	8	6	ybt 13
b04009c3-61d3-4635-8ae7-c77b47edffd2	Klebsiella pneumoniae	strong	176	135079	561485	no	ST258	0	2	8	9	-	0	-	0	-	0	-	0	-	-	wzi29	KL106	?	Good	99.92%		O2v2	none	Very high	98.48%		ST258	3	3	1	1	1	1	79	-	-	-	-	-	-	-	-	-
4fc29805-d267-453a-97e9-65e4814ea4e0	Klebsiella pneumoniae	strong	142	186692	617902	no	ST258	1	3	8	10	ybt 13
7ab5cd3e-524b-4f3e-9951-04d783bcef78	Klebsiella pneumoniae	strong	274	130311	286823	no	ST258	0	3	9	8	-	0	-	0	-	0	-	0	-	-	wzi29	KL106	?	Good	99.92%		O2v2	none	Very high	98.48%		ST258	3	3	1	1	1	1	79	-	-	-	-	-	-	-	-	-
f20b20e6-e6f5-4c45-ac8d-728bba6abc6d	Klebsiella pneumoniae	strong	137	203869	484779	no	ST258	1	3	8	10	ybt 13
ec773d95-2eb3-4552-984c-169d6973d47f	Klebsiella pneumoniae	strong	216	157977	713946	no	ST258	0	2	8	8	-	0	-	0	-	0	-	0	-	-	wzi29	KL106	none	Very high	100.00%		O2v2	none	Very high	98.48%		ST258	3	3	1	1	1	1	79	-	-	-	-	-	-	-	-	-
5435d76b-fdf9-447b-8cde-1f77637c3087	Klebsiella pneumoniae	strong	77	254934	758819	yes	ST258	1	2	4	2	ybt 13
7f0e4dd0-155d-46e7-bba8-0b906d8c4d11	Klebsiella pneumoniae	strong	90	215603	804561	no	ST258	1	0	7	7	ybt 13
92d46783-dd02-4453-8a5a-727bafdd8dea	Klebsiella pneumoniae	strong	110	201372	804573	no	ST258	0	2	3	4	-	0	-	0	-	0	-	0	-	-	wzi29	KL106	?	Good	99.97%		O2v2	none	Very high	98.48%		ST258	3	3	1	1	1	1	79	-	-	-	-	-	-	-	-	-
f6f71fbb-706f-470c-8819-332d80675af2	Klebsiella pneumoniae	strong	145	180711	713784	no	ST258	0	3	9	8	-	0	-	0	-	0	-	0	-	-	wzi29	KL106	?	Good	99.91%		O2v2	none	Very high	98.47%		ST258	3	3	1	1	1	1	79	-	-	-	-	-	-	-	-	-
862ccfea-d3b8-42e2-98e2-e8ee3476fd95	Klebsiella pneumoniae	strong	128	247802	804618	no	ST258	0	3	9	10	-	0	-	0	-	0	-	0	-	-	wzi29	KL106	?	Good	99.94%		O2v2	none	Very high	98.48%		ST258	3	3	1	1	1	1	79	-	-	-	-	-	-	-	-	-
8c4e5f06-ac31-47c8-8894-eb4d7942a24d	Klebsiella pneumoniae	strong	100	203726	491947	yes	ST258	1	2	8	10	ybt 13
50b5a93a-1764-4196-bcbe-cc804162f3dc	Klebsiella pneumoniae	strong	137	203897	541461	no	ST258	1	2	6	9	ybt 13
0e26f335-b67e-4632-bdb9-defaa2f6ac20	Klebsiella pneumoniae	strong	131	158760	803957	yes	ST258	1	3	9	10	ybt 13
fd7e7b96-345e-4e7c-b6f3-6b7035e9c8dc	Klebsiella pneumoniae	strong	123	247802	543423	no	ST258	0	2	8	10	-	0	-	0	-	0	-	0	-	-	wzi29	KL106	?-	Good	99.98%	KL106_07_wzy,KL106_10_wecB,KL106_17	O2v2	none	Very high	98.48%		ST258	3	3	1	1	1	1	79	-	-	-	-	-	-	-	-	-
57d63191-4b23-46ef-839b-7e979143cdf1	Klebsiella pneumoniae	strong	178	157437	714055	no	ST258	0	2	8	8	-	0	-	0	-	0	-	0	-	-	wzi29	KL106	?	Good	99.88%		O2v2	none	Very high	98.48%		ST258	3	3	1	1	1	1	79	-	-	-	-	-	-	-	-	-
f5de6442-d28c-485d-ac64-953982f91e2b	Klebsiella pneumoniae	strong	110	103030	250508	no	ST258	1	3	9	6	ybt 13
96ff3baf-c152-427a-858d-0bb301d2f3e2	Klebsiella pneumoniae	strong	64	240701	805091	no	ST258	0	2	7	7	-	0	-	0	-	0	-	0	-	-	wzi29	KL106	?-	Good	99.98%	KL106_10_wecB	O2v2	none	Very high	98.48%		ST258	3	3	1	1	1	1	79	-	-	-	-	-	-	-	-	-
164c9117-8e06-41f7-b581-3beac3b252f3	Klebsiella pneumoniae	strong	110	256866	390902	no	ST258	1	2	8	9	ybt 13
804a12ae-1f73-463e-9b53-861acf3f97bc	Klebsiella pneumoniae	strong	64	270452	804286	no	ST258	0	2	7	8	-	0	-	0	-	0	-	0	-	-	wzi29	KL106	?-	Good	99.96%	KL106_17	O2v2	none	Very high	98.48%		ST258	3	3	1	1	1	1	79	-	-	-	-	-	-	-	-	-
4e294990-5afa-46de-bd28-dbf68f994a89	Klebsiella pneumoniae	strong	123	152382	326775	yes	ST258	1	3	6	5	ybt 13
bc803b2d-95de-472e-b349-447015d9d489	Klebsiella pneumoniae	strong	99	196097	803311	yes	ST258	1	2	9	10	ybt 13
c8dad644-aea7-404b-83a3-db7a5c63881f	Klebsiella pneumoniae	strong	59	256912	804574	no	ST258	1	2	4	2	ybt 13
efc3e49a-e113-4db8-84d9-7ed607721573	Klebsiella pneumoniae	strong	120	203838	803671	yes	ST258	1	2	8	10	ybt 13
6f1963f0-918f-4444-9901-263b07c74a01	Klebsiella pneumoniae	strong	111	214686	804436	no	ST258	0	2	7	10	-	0	-	0	-	0	-	0	-	-	wzi29	KL106	?-	Good	99.43%	KL106_01_galF	O2v2	none	Very high	98.48%		ST258	3	3	1	1	1	1	79	-	-	-	-	-	-	-	-	-
26fa4e12-1209-4f3a-9e5f-4ddbdc509e74	Klebsiella pneumoniae	strong	224	100395	290394	yes	ST258	0	2	8	9	-	0	-	0	-	0	-	0	-	-	wzi29	KL106	?-	None	99.87%	KL106_06_wzc,KL106_07_wzy,KL106_09,KL106_10_wecB,KL106_11_wzx	O2v2	none	Very high	98.48%		ST258	3	3	1	1	1	1	79	-	-	-	-	-	-	-	-	-
D171	Klebsiella pneumoniae	strong	51	220212	804260	no	ST258	1	3	8	7	ybt 13
e377fe87-9314-47fd-87ab-25bb4533817d	Klebsiella pneumoniae	strong	145	160678	804253	no	ST258	0	3	8	10	-	0	-	0	-	0	-	0	-	-	wzi29	KL106	?	Good	99.98%		O2v2	none	Very high	98.48%		ST258	3	3	1	1	1	1	79	-	-	-	-	-	-	-	-	-
58149635-2896-47b2-9ba1-78f9d6428c33	Klebsiella pneumoniae	strong	170	149489	803669	no	ST258	0	2	8	8	-	0	-	0	-	0	-	0	-	-	wzi29	KL106	?	Good	99.92%		O2v2	none	Very high	98.48%		ST258	3	3	1	1	1	1	79	-	-	-	-	-	-	-	-	-
27a10841-b7b3-4a39-a212-1380d60c66c5	Klebsiella pneumoniae	strong	136	154418	398224	no	ST258	0	2	9	9	-	0	-	0	-	0	-	0	-	-	wzi29	KL106	none	Very high	99.99%		O2v2	none	Very high	98.48%		ST258	3	3	1	1	1	1	79	-	-	-	-	-	-	-	-	-
857e12d8-b0c0-4706-b1e3-ab46e99095a3	Klebsiella pneumoniae	strong	108	211345	541118	no	ST258	1	3	8	10	ybt 13
1c237c68-beb3-4fbd-a6dc-f3b1e48ad0fe	Klebsiella pneumoniae	strong	234	152053	561485	no	ST258	0	2	8	8	-	0	-	0	-	0	-	0	-	-	wzi29	KL106	?	Good	99.88%		O2v2	none	Very high	98.48%		ST258	3	3	1	1	1	1	79	-	-	-	-	-	-	-	-	-
7a38367a-ec3d-4e91-836d-80e5bbc56c8a	Klebsiella pneumoniae	strong	170	149489	561647	no	ST258	0	2	8	8	-	0	-	0	-	0	-	0	-	-	wzi29	KL106	?	Good	99.92%		O2v2	none	Very high	98.48%		ST258	3	3	1	1	1	1	79	-	-	-	-	-	-	-	-	-
c996adc3-c02c-4c41-a656-078eee1f64e5	Klebsiella pneumoniae	strong	140	149489	713945	no	ST258	0	3	9	8	-	0	-	0	-	0	-	0	-	-	wzi29	KL106	?	Good	99.91%		O2v2	none	Very high	98.48%		ST258	3	3	1	1	1	1	79	-	-	-	-	-	-	-	-	-
889f944d-ee63-4917-872b-3638dc935c12	Klebsiella pneumoniae	strong	132	203870	804567	no	ST258	1	3	8	10	ybt 13
b46aaf43-ceb2-48d3-83be-4f5a09d51a6f	Klebsiella pneumoniae	strong	68	199100	385720	no	ST258	1	2	7	6	ybt 13
f943a421-f586-4cff-adb6-f5c063e0c44b	Klebsiella pneumoniae	strong	137	96146	270157	no	ST258	0	2	4	3	-	0	-	0	-	0	-	0	-	-	wzi29	KL106	none	Very high	100.00%		O2v2	none	Very high	98.48%		ST258	3	3	1	1	1	1	79	-	-	-	-	-	-	-	-	-
67613e74-9947-4ed9-b032-55bc031f88ad	Klebsiella pneumoniae	strong	63	270452	804616	no	ST258	0	2	7	6	-	0	-	0	-	0	-	0	-	-	wzi29	KL106	?	Good	99.97%		O2v2	none	Very high	98.48%		ST258	3	3	1	1	1	1	79	-	-	-	-	-	-	-	-	-
eb69e553-00ac-4525-a974-bd7cd624bbc9	Klebsiella pneumoniae	strong	281	213391	804618	no	ST258	1	2	8	12	ybt unknown	0	-	0	-	0	-	0	-	-	wzi29	KL106	?-+	Good	99.97%	KL106_17	O2v2	none	Very high	98.48%		ST258	3	3	1	1	1	1	79	-	16*	20*	14*	25*	126*	3*	2*	4*
24b57881-6302-402c-b65a-9d4a6e84930e	Klebsiella pneumoniae	strong	304	196307	429889	yes	ST258	1	2	3	1	ybt 13
D414425	Klebsiella pneumoniae	strong	64	248246	804587	no	ST258	1	3	9	7	ybt 13
31e25b95-73f7-461d-8e96-5049743990de	Klebsiella pneumoniae	strong	180	139369	561485	no	ST258	0	2	8	8	-	0	-	0	-	0	-	0	-	-	wzi29	KL106	?	Good	99.92%		O2v2	none	Very high	98.48%		ST258	3	3	1	1	1	1	79	-	-	-	-	-	-	-	-	-
27ab11ba-96dd-4f52-bef4-7a93d592ebc3	Klebsiella pneumoniae	strong	259	146161	561486	no	ST258	0	2	8	9	-	0	-	0	-	0	-	0	-	-	wzi29	KL106	?	Good	99.92%		O2v2	none	Very high	98.48%		ST258	3	3	1	1	1	1	79	-	-	-	-	-	-	-	-	-
0727ba2d-d0f0-4cd3-916b-0d2b7636caea	Klebsiella pneumoniae	strong	219	152053	561485	no	ST258	0	2	8	9	-	0	-	0	-	0	-	0	-	-	wzi29	KL106	none	Very high	100.00%		O2v2	none	Very high	98.48%		ST258	3	3	1	1	1	1	79	-	-	-	-	-	-	-	-	-
5d1ff3ac-9bbb-4980-97eb-013a8d4d474a	Klebsiella pneumoniae	strong	167	152053	561486	no	ST258	0	3	9	8	-	0	-	0	-	0	-	0	-	-	wzi29	KL106	?	Good	99.88%		O2v2	none	Very high	98.48%		ST258	3	3	1	1	1	1	79	-	-	-	-	-	-	-	-	-
c0bb9594-31ec-4373-b3c8-9929e7bb6a15	Klebsiella pneumoniae	strong	335	165804	455499	no	ST258	1	3	9	10	ybt 13
0c8c6bc5-4339-4ea4-a688-a6e0b216beec	Klebsiella pneumoniae	strong	87	109965	282823	no	ST258	0	2	7	6	-	0	-	0	-	0	-	0	-	-	wzi29	KL106	?	Good	100.00%		O2v2	none	Very high	98.48%		ST258	3	3	1	1	1	1	79	-	-	-	-	-	-	-	-	-
7889e203-f5ab-447f-a1f9-5af0a9d2e581	Klebsiella pneumoniae	strong	100	248736	804574	no	ST258	1	2	3	2	ybt 13
3dc02a7b-5d98-442f-b124-34139e76bb4e	Klebsiella pneumoniae	strong	223	96149	223662	no	ST258	0	2	8	11	-	0	-	0	-	0	-	0	-	-	wzi29	KL106	?	Good	99.91%		O2v2	none	Very high	98.48%		ST258	3	3	1	1	1	1	79	-	-	-	-	-	-	-	-	-
fa4d4078-9eb8-4d61-8f2c-08ad279e7fda	Klebsiella pneumoniae	strong	175	130350	461713	no	ST258	0	2	8	8	-	0	-	0	-	0	-	0	-	-	wzi29	KL106	?	Good	99.88%		O2v2	none	Very high	98.48%		ST258	3	3	1	1	1	1	79	-	-	-	-	-	-	-	-	-
253b6463-1e04-46a1-94dc-3c6f0afb92f8	Klebsiella pneumoniae	strong	122	217739	474815	yes	ST258	0	2	9	10	-	0	-	0	-	0	-	0	-	-	wzi29	KL106	none	Very high	100.00%		O2v2	none	Very high	98.48%		ST258	3	3	1	1	1	1	79	-	-	-	-	-	-	-	-	-
45ab99e1-6687-4ca1-835a-90c3869cfb18	Klebsiella pneumoniae	strong	205	89783	376130	no	ST258	0	2	8	8	-	0	-	0	-	0	-	0	-	-	wzi29	KL106	?	Good	99.87%		O2v2	none	Very high	98.48%		ST258	3	3	1	1	1	1	79	-	-	-	-	-	-	-	-	-
c725c10d-6188-4698-9a07-8f44205376ae	Klebsiella pneumoniae	strong	303	82588	222986	no	ST258	2	2	8	14	ybt 17
0a75aa56-4bd6-4eee-9a62-bfbd9d0941dc	Klebsiella pneumoniae	strong	729	203870	804573	no	ST258	1	2	7	10	ybt 13
1e6b027c-2c7a-4ca7-8589-214ffdfe5514	Klebsiella pneumoniae	strong	110	227266	382993	yes	ST258	0	2	9	10	-	0	-	0	-	0	-	0	-	-	wzi29	KL106	?-+	Good	100.00%	KL106_17	O2v2	?-	Good	98.46%	O1/O2v2_09_gmlB	ST258	3	3	1	1	1	1	79	-	-	-	-	-	-	-	-	-
4e957038-ca56-4196-9009-0d745b81fd5b	Klebsiella pneumoniae	strong	5	4428841	4428841	no	ST258	0	2	8	8	-	0	-	0	-	0	-	0	-	-	wzi29	KL106	?	Good	99.97%		O2v2	none	Very high	98.48%		ST258	3	3	1	1	1	1	79	-	-	-	-	-	-	-	-	-
e74dd0ab-8813-43a4-b2af-70caa079bb09	Klebsiella pneumoniae	strong	111	149754	287742	yes	ST258	1	3	8	7	ybt 13
d69c6df8-ab51-414f-a9df-42db5d878c7b	Klebsiella pneumoniae	strong	154	134959	713946	no	ST258	0	3	9	8	-	0	-	0	-	0	-	0	-	-	wzi29	KL106	?	Good	99.87%		O2v2	none	Very high	98.48%		ST258	3	3	1	1	1	1	79	-	-	-	-	-	-	-	-	-
eb1bde29-73cf-49be-a64f-cb233aee0d19	Klebsiella pneumoniae	strong	110	248060	474829	yes	ST258	0	2	9	10	-	0	-	0	-	0	-	0	-	-	wzi29	KL106	?	Good	99.95%		O2v2	none	Very high	98.48%		ST258	3	3	1	1	1	1	79	-	-	-	-	-	-	-	-	-
9fb0b0e1-bcef-421d-b04a-6820637a4110	Klebsiella pneumoniae	strong	234	139625	561485	no	ST258	0	2	8	9	-	0	-	0	-	0	-	0	-	-	wzi29	KL106	?	Good	99.92%		O2v2	none	Very high	98.48%		ST258	3	3	1	1	1	1	79	-	-	-	-	-	-	-	-	-
33b659cf-0c9b-418f-b77d-851923330c1c	Klebsiella pneumoniae	strong	271	126488	561485	no	ST258	0	3	9	8	-	0	-	0	-	0	-	0	-	-	wzi29	KL106	?	Good	99.87%		O2v2	none	Very high	98.47%		ST258	3	3	1	1	1	1	79	-	-	-	-	-	-	-	-	-
f7c8860d-3fec-48d8-964d-5453f59ce079	Klebsiella pneumoniae	strong	134	191086	798725	no	ST258	1	3	8	9	ybt 13
e947b974-6733-4552-86d7-653568d7277b	Klebsiella pneumoniae	strong	5	5476690	5476690	yes	ST258	1	3	10	10	ybt 13
3ea50108-a80a-46a6-94bb-a9bd44b007c1	Klebsiella pneumoniae	strong	166	158084	713945	no	ST258	0	2	8	8	-	0	-	0	-	0	-	0	-	-	wzi29	KL106	?	Good	99.92%		O2v2	none	Very high	98.48%		ST258	3	3	1	1	1	1	79	-	-	-	-	-	-	-	-	-
f0e96ff8-608c-4d96-ae3c-c0c829df0099	Klebsiella pneumoniae	strong	206	96146	264419	no	ST258	0	2	6	7	-	0	-	0	-	0	-	0	-	-	wzi29	KL106	?	Good	99.91%		O2v2	none	Very high	98.48%		ST258	3	3	1	1	1	1	79	-	-	-	-	-	-	-	-	-
4bee7870-ac44-4b62-810c-c35031e85b73	Klebsiella pneumoniae	strong	5	5384546	5384546	no	ST258	0	2	8	11	-	0	-	0	-	0	-	0	-	-	wzi29	KL106	?	Good	99.97%		O2v2	none	Very high	98.48%		ST258	3	3	1	1	1	1	79	-	-	-	-	-	-	-	-	-
4bbc44fe-d3ba-40c9-bf3a-5720dfa2e28c	Klebsiella pneumoniae	strong	134	191018	455662	no	ST258	1	3	5	5	ybt 13
6fb9830e-7396-4769-98da-88755b02c574	Klebsiella pneumoniae	strong	114	213732	367487	yes	ST258	0	2	9	10	-	0	-	0	-	0	-	0	-	-	wzi29	KL106	?	Good	100.00%		O2v1	-	Good	98.03%	O1/O2v1_06_wbbO,O1/O2v1_07_kfoC	ST258	3	3	1	1	1	1	79	-	-	-	-	-	-	-	-	-
93178d12-418d-44de-9f36-64b98e7fc54c	Klebsiella pneumoniae	strong	191	123056	459635	yes	ST258	0	2	9	10	-	0	-	0	-	0	-	0	-	-	wzi29	KL106	?	Good	99.91%		O2v2	none	Very high	98.48%		ST258	3	3	1	1	1	1	79	-	-	-	-	-	-	-	-	-
6aadaa20-a870-41ed-a541-227a29d9c60e	Klebsiella pneumoniae	strong	171	149489	561485	no	ST258	0	3	9	8	-	0	-	0	-	0	-	0	-	-	wzi29	KL106	?	Good	99.89%		O2v2	none	Very high	98.48%		ST258	3	3	1	1	1	1	79	-	-	-	-	-	-	-	-	-
80fca579-1c1f-4ea0-9a36-5d7bb051e3ca	Klebsiella pneumoniae	strong	118	157587	329987	no	ST258	1	2	8	9	ybt 15
803cddef-7425-4d41-80fc-24426c3645ac	Klebsiella pneumoniae	strong	393	173941	484670	no	ST258	1	3	8	10	ybt 13
fd3f1fea-fbb5-418e-b12f-a5b3086a8b08	Klebsiella pneumoniae	strong	239	149489	561485	no	ST258	0	2	8	9	-	0	-	0	-	0	-	0	-	-	wzi29	KL106	?	Good	99.92%		O2v2	none	Very high	98.48%		ST258	3	3	1	1	1	1	79	-	-	-	-	-	-	-	-	-
0f5d32cb-80df-4e65-b285-87b7cd6a2c07	Klebsiella pneumoniae	strong	177	149489	561486	no	ST258	0	2	8	8	-	0	-	0	-	0	-	0	-	-	wzi29	KL106	?	Good	99.92%		O2v2	none	Very high	98.48%		ST258	3	3	1	1	1	1	79	-	-	-	-	-	-	-	-	-
22b53ea4-d7cb-4408-b7d2-767f61621106	Klebsiella pneumoniae	strong	111	209445	367472	yes	ST258	0	3	10	10	-	0	-	0	-	0	-	0	-	-	wzi29	KL106	none	Very high	100.00%		O2v2	none	Very high	98.48%		ST258	3	3	1	1	1	1	79	-	-	-	-	-	-	-	-	-
8aa9c459-9b86-438e-9ed9-d4736a350481	Klebsiella pneumoniae	strong	151	149489	713945	no	ST258	0	2	8	7	-	0	-	0	-	0	-	0	-	-	wzi29	KL106	none	Very high	100.00%		O2v2	none	Very high	98.48%		ST258	3	3	1	1	1	1	79	-	-	-	-	-	-	-	-	-
40b333e9-02e4-4c1a-b801-6ad1e33bddb8	Klebsiella pneumoniae	strong	114	217117	408553	yes	ST258	0	2	9	10	-	0	-	0	-	0	-	0	-	-	wzi29	KL106	none	Very high	99.99%		O2v2	none	Very high	98.48%		ST258	3	3	1	1	1	1	79	-	-	-	-	-	-	-	-	-
d03db592-2eba-4878-abd7-4c0d45ee618f	Klebsiella pneumoniae	strong	264	57072	184962	no	ST258	1	3	10	10	ybt 13
fdbc2da2-65be-4bc0-87ca-cca42379129f	Klebsiella pneumoniae	strong	97	143153	374622	no	ST258	1	3	9	6	ybt 13
2a70fab8-90de-404e-9b53-6198979f5da5	Klebsiella pneumoniae	strong	278	146161	500046	no	ST258	0	2	9	10	-	0	-	0	-	0	-	0	-	-	wzi29	KL106	?	Good	99.92%		O2v2	none	Very high	98.48%		ST258	3	3	1	1	1	1	79	-	-	-	-	-	-	-	-	-
f9eec2f2-6858-43d1-b33a-15d0073e56f6	Klebsiella pneumoniae	strong	7	4461617	4461617	no	ST258	0	2	8	7	-	0	-	0	-	0	-	0	-	-	wzi29	KL106	?-	Good	99.96%	KL106_13_wzx	O2v2	none	Very high	98.48%		ST258	3	3	1	1	1	1	79	-	-	-	-	-	-	-	-	-
69b967d1-1842-4d29-9778-46db7381746d	Klebsiella pneumoniae	strong	232	89329	270157	no	ST258	0	2	7	7	-	0	-	0	-	0	-	0	-	-	wzi29	KL106	?	Good	99.91%		O2v2	none	Very high	98.48%		ST258	3	3	1	1	1	1	79	-	-	-	-	-	-	-	-	-
544c7ab8-f862-4de8-ba10-b9f80fdf1091	Klebsiella pneumoniae	strong	117	247802	804619	no	ST258	0	2	5	4	-	0	-	0	-	0	-	0	-	-	wzi29	KL106	?-	Good	99.97%	KL106_06_wzc	O2v2	none	Very high	98.48%		ST258	3	3	1	1	1	1	79	-	-	-	-	-	-	-	-	-
D4_5_9_16	Klebsiella pneumoniae	strong	42	324582	717772	no	ST258	0	2	3	2	-	0	-	0	-	0	-	0	-	-	wzi29	KL106	?	Good	99.99%		O2v2	none	Very high	98.48%		ST258	3	3	1	1	1	1	79	-	-	-	-	-	-	-	-	-
f9f18b2a-c9aa-4570-b59d-4fce285a8a32	Klebsiella pneumoniae	strong	92	110161	462935	no	ST258	0	3	8	10	-	0	-	0	-	0	-	0	-	-	wzi29	KL106	?	Good	100.00%		O2v1	?-	Low	94.78%	O1/O2v1_07_kfoC	ST258	3	3	1	1	1	1	79	-	-	-	-	-	-	-	-	-
e18302bf-0ba7-4fe8-9f35-e07d34df4b8f	Klebsiella pneumoniae	strong	202	203922	804613	no	ST258	1	2	11	22	ybt 13
bff0a4d3-4bfd-4c99-a159-6d8238084e77	Klebsiella pneumoniae	strong	152	170124	713946	no	ST258	0	3	9	8	-	0	-	0	-	0	-	0	-	-	wzi29	KL106	?-	Good	99.91%	KL106_15_rfbp	O2v2	none	Very high	98.48%		ST258	3	3	1	1	1	1	79	-	-	-	-	-	-	-	-	-
7bf3d174-6c54-44d6-a602-7a3615f0bcf1	Klebsiella pneumoniae	strong	195	97796	269986	no	ST258	0	2	8	8	-	0	-	0	-	0	-	0	-	-	wzi29	KL106	?	Good	99.91%		O2v2	none	Very high	98.48%		ST258	3	3	1	1	1	1	79	-	-	-	-	-	-	-	-	-
0862b621-2484-4f1f-8d3e-1d9c0309f5b6	Klebsiella pneumoniae	strong	286	157623	804684	no	ST258	1	2	4	4	ybt 13
50fbca58-5dfd-4448-bd7b-3c088f3c0b1d	Klebsiella pneumoniae	strong	237	138503	561486	no	ST258	0	2	8	8	-	0	-	0	-	0	-	0	-	-	wzi29	KL106	?	Good	99.92%		O2v2	none	Very high	98.48%		ST258	3	3	1	1	1	1	79	-	-	-	-	-	-	-	-	-
b26749c0-d369-4330-a1b1-c4030d2805ac	Klebsiella pneumoniae	strong	115	230778	474829	yes	ST258	0	2	8	10	-	0	-	0	-	0	-	0	-	-	wzi29	KL106	?-	Good	99.84%	KL106_10_wecB,KL106_11_wzx	O2v2	none	Very high	98.48%		ST258	3	3	1	1	1	1	79	-	-	-	-	-	-	-	-	-
30daca08-1b53-4424-9ec9-9e8cdfe4ca21	Klebsiella pneumoniae	strong	16	5198478	5198478	yes	ST258	1	3	9	7	ybt 13
0b14228a-feb4-4f8e-8e07-8de5dadb692f	Klebsiella pneumoniae	strong	296	36788	128736	yes	ST258	0	2	5	4	-	0	-	0	-	0	-	0	-	-	wzi29	KL106	?-	Good	100.00%	KL106_06_wzc	O2v2	none	Very high	98.48%		ST258	3	3	1	1	1	1	79	-	-	-	-	-	-	-	-	-
1df84235-ccb4-4eb1-a6c6-a1ef187fdc93	Klebsiella pneumoniae	strong	166	166404	341941	no	ST258	0	2	8	10	-	0	-	0	-	0	-	0	-	-	wzi29	KL106	?-	Good	99.92%	KL106_07_wzy,KL106_09,KL106_17	O2v2	?	Good	98.47%		ST258	3	3	1	1	1	1	79	-	-	-	-	-	-	-	-	-
0bb7ce44-6d06-4977-9b6b-b6af7a3a8171	Klebsiella pneumoniae	strong	59	242570	510755	no	ST258	0	2	7	7	-	0	-	0	-	0	-	0	-	-	wzi29	KL106	?-	Good	99.98%	KL106_17	O2v2	none	Very high	98.48%		ST258	3	3	1	1	1	1	79	-	-	-	-	-	-	-	-	-
bcad33ad-175b-4c51-9062-0faab3bcc5ab	Klebsiella pneumoniae	strong	107	170606	449499	yes	ST258	0	2	9	10	-	0	-	0	-	0	-	0	-	-	wzi29	KL106	?-	Good	100.00%	KL106_15_rfbp	O2v2	none	Very high	98.48%		ST258	3	3	1	1	1	1	79	-	-	-	-	-	-	-	-	-
9d532033-39ea-4d73-8e11-bcb2182225af	Klebsiella pneumoniae	strong	166	149489	561485	no	ST258	0	2	8	8	-	0	-	0	-	0	-	0	-	-	wzi29	KL106	none	Very high	100.00%		O2v2	none	Very high	98.48%		ST258	3	3	1	1	1	1	79	-	-	-	-	-	-	-	-	-
cd1878b9-148d-4e82-9dd7-b8f87f1b86dc	Klebsiella pneumoniae	strong	199	60974	216116	yes	ST258	0	2	9	10	-	0	-	0	-	0	-	0	-	-	wzi29	KL106	?	Good	99.98%		O2v2	none	Very high	98.48%		ST258	3	3	1	1	1	1	79	-	-	-	-	-	-	-	-	-
04ea60a8-cf39-4a4a-8a01-f863a2880e11	Klebsiella pneumoniae	strong	5	5449904	5449904	no	ST258	1	2	9	10	ybt 13
e359f517-503f-4573-9289-2291346a2f22	Klebsiella pneumoniae	strong	65	167301	804619	no	ST258	0	2	7	6	-	0	-	0	-	0	-	0	-	-	wzi29	KL106	?	Good	99.98%		O2v2	none	Very high	98.48%		ST258	3	3	1	1	1	1	79	-	-	-	-	-	-	-	-	-
10f8a260-aaff-47d7-aeb1-8b48d8d0a8e6	Klebsiella pneumoniae	strong	303	130257	561489	no	ST258	0	2	8	8	-	0	-	0	-	0	-	0	-	-	wzi29	KL106	?	Good	99.92%		O2v2	none	Very high	98.48%		ST258	3	3	1	1	1	1	79	-	-	-	-	-	-	-	-	-
b6cc9864-7a64-4fc1-aff2-e2c5047fe9be	Klebsiella pneumoniae	strong	6	5384571	5384571	no	ST258	0	2	8	10	-	0	-	0	-	0	-	0	-	-	wzi29	KL106	?	Good	99.97%		O2v2	none	Very high	98.48%		ST258	3	3	1	1	1	1	79	-	-	-	-	-	-	-	-	-
1d372b4a-03b0-4891-b454-c0429fb3a085	Klebsiella pneumoniae	strong	94	177738	456276	no	ST258	1	3	4	2	ybt 13
04edd0f5-2d1e-4c0b-8dd4-ad24f12979e2	Klebsiella pneumoniae	strong	75	203931	422810	no	ST258	0	2	7	8	-	0	-	0	-	0	-	0	-	-	wzi29	KL106	?	Good	99.98%		O2v2	none	Very high	98.48%		ST258	3	3	1	1	1	1	79	-	-	-	-	-	-	-	-	-
465637db-0274-4832-bd86-40a1a7df2295	Klebsiella pneumoniae	strong	220	149489	561485	no	ST258	0	2	8	8	-	0	-	0	-	0	-	0	-	-	wzi29	KL106	none	Very high	100.00%		O2v2	none	Very high	98.48%		ST258	3	3	1	1	1	1	79	-	-	-	-	-	-	-	-	-
fc65572f-7d4b-4f03-a3fa-f8a515b58dcc	Klebsiella pneumoniae	strong	157	198569	713946	no	ST258	0	3	9	8	-	0	-	0	-	0	-	0	-	-	wzi29	KL106	?	Good	99.87%		O2v2	none	Very high	98.48%		ST258	3	3	1	1	1	1	79	-	-	-	-	-	-	-	-	-
2bd6a9dd-9968-4235-9291-0b7565a8d68f	Klebsiella pneumoniae	strong	279	203922	541122	yes	ST258	1	3	8	9	ybt 13
8a2b8a9e-54b5-4bde-bdd9-8cb03277d31a	Klebsiella pneumoniae	strong	129	220253	804588	no	ST258	0	2	8	10	-	0	-	0	-	0	-	0	-	-	wzi29	KL106	?-+	Good	99.96%	KL106_09,KL106_10_wecB,KL106_17	O2v2	none	Very high	98.48%		ST258	3	3	1	1	1	1	79	-	-	-	-	-	-	-	-	-
aedee79b-cba6-4d8f-8bec-5867fe38153d	Klebsiella pneumoniae	strong	89	115935	462935	no	ST258	0	3	8	12	-	0	-	0	-	0	-	0	-	-	-	KL106	?-	None	98.86%	KL106_01_galF,KL106_02_cpsACP,KL106_03_wzi,KL106_04_wza	O2v1	?-	Low	94.78%	O1/O2v1_07_kfoC	ST258	3	3	1	1	1	1	79	-	-	-	-	-	-	-	-	-
f95f8c97-a721-4e3a-8b5f-cc987f8e31d1	Klebsiella pneumoniae	strong	284	130292	461712	no	ST258	0	2	8	8	-	0	-	0	-	0	-	0	-	-	wzi29	KL106	?	Good	99.91%		O2v2	none	Very high	98.48%		ST258	3	3	1	1	1	1	79	-	-	-	-	-	-	-	-	-
1baa4df9-e105-4a88-bca5-decb1e55dd57	Klebsiella pneumoniae	strong	123	217732	421594	yes	ST258	0	2	9	10	-	0	-	0	-	0	-	0	-	-	wzi29	KL106	none	Very high	99.99%		O2v2	none	Very high	98.48%		ST258	3	3	1	1	1	1	79	-	-	-	-	-	-	-	-	-
dcf0f8e1-bad6-44c4-8b49-c3d2ec13f49f	Klebsiella pneumoniae	strong	89	299505	805138	no	ST258	1	3	8	7	ybt 13
610636f6-0614-4c65-b463-0f6292c5a3de	Klebsiella pneumoniae	strong	4	5372174	5372174	no	ST258	0	3	9	8	-	0	-	0	-	0	-	0	-	-	wzi29	KL106	?	Good	99.96%		O2v2	none	Very high	98.48%		ST258	3	3	1	1	1	1	79	-	-	-	-	-	-	-	-	-
81dea122-7cca-429c-bfcb-e76c01b945a9	Klebsiella pneumoniae	strong	137	177738	450036	no	ST258	1	3	8	10	ybt 13
5f9bdac2-fe6e-4cbb-91f2-de684a76495c	Klebsiella pneumoniae	strong	12	5370165	5370165	no	ST258	0	2	8	8	-	0	-	0	-	0	-	0	-	-	wzi29	KL106	?	Good	99.97%		O2v2	none	Very high	98.48%		ST258	3	3	1	1	1	1	79	-	-	-	-	-	-	-	-	-
3d5c6a8b-24ea-4311-b424-9dacc5f70a6e	Klebsiella pneumoniae	strong	122	217732	474830	yes	ST258	0	2	9	10	-	0	-	0	-	0	-	0	-	-	wzi29	KL106	?	Good	100.00%		O2v2	none	Very high	98.48%		ST258	3	3	1	1	1	1	79	-	-	-	-	-	-	-	-	-
b8d4f7db-c15f-40e3-8213-fcae6b198cc2	Klebsiella pneumoniae	strong	98	142596	521182	no	ST258	1	3	9	6	ybt 13
8a23bffb-a00e-40b6-89d4-d051c25ad277	Klebsiella pneumoniae	strong	258	146161	561486	no	ST258	0	2	8	9	-	0	-	0	-	0	-	0	-	-	wzi29	KL106	none	Very high	100.00%		O2v2	none	Very high	98.48%		ST258	3	3	1	1	1	1	79	-	-	-	-	-	-	-	-	-
e3e38e9f-3c98-4667-b1d4-ba872d2e8d4e	Klebsiella pneumoniae	strong	288	75721	228243	no	ST258	0	2	9	14	-	0	-	0	-	0	-	0	-	-	wzi29	KL106	?	Good	99.92%		O2v2	none	Very high	98.48%		ST258	3	3	1	1	1	1	79	-	-	-	-	-	-	-	-	-
b6b01c72-a225-40fa-8c7c-d66688cf23fb	Klebsiella pneumoniae	strong	94	203726	803418	yes	ST258	1	3	10	10	ybt 13
9c38f6fd-6666-42e9-95c2-7510cee26e6e	Klebsiella pneumoniae	strong	166	159301	713946	no	ST258	0	2	8	8	-	0	-	0	-	0	-	0	-	-	wzi29	KL106	?	Good	99.88%		O2v2	none	Very high	98.48%		ST258	3	3	1	1	1	1	79	-	-	-	-	-	-	-	-	-
60e6e53c-250a-4b75-ae82-ba4f39704d3d	Klebsiella pneumoniae	strong	215	129641	561486	no	ST258	0	2	8	9	-	0	-	0	-	0	-	0	-	-	wzi29	KL106	?-	Good	99.87%	KL106_15_rfbp	O2v2	none	Very high	98.48%		ST258	3	3	1	1	1	1	79	-	-	-	-	-	-	-	-	-
89fbc8da-9091-4123-a9f5-d65f467f7c99	Klebsiella pneumoniae	strong	295	130239	411598	no	ST258	0	2	8	9	-	0	-	0	-	0	-	0	-	-	wzi29	KL106	?	Good	99.99%		O2v2	none	Very high	98.48%		ST258	3	3	1	1	1	1	79	-	-	-	-	-	-	-	-	-
d1de0953-ca3f-4a0d-8844-bf5998052f42	Klebsiella pneumoniae	strong	311	128429	561485	no	ST258	0	2	8	9	-	0	-	0	-	0	-	0	-	-	wzi29	KL106	?	Good	99.92%		O2v2	none	Very high	98.48%		ST258	3	3	1	1	1	1	79	-	-	-	-	-	-	-	-	-
6f372b50-3820-4732-b4aa-b7645e442c5e	Klebsiella pneumoniae	strong	78	138754	397758	no	ST258	0	2	7	6	-	0	-	0	-	0	-	0	-	-	wzi29	KL106	none	Good	100.00%		O2v2	none	Very high	98.48%		ST258	3	3	1	1	1	1	79	-	-	-	-	-	-	-	-	-
92c2284e-2ff0-46ea-95df-f157d53ee2f3	Klebsiella pneumoniae	strong	272	149489	286823	no	ST258	0	2	8	8	-	0	-	0	-	0	-	0	-	-	wzi29	KL106	?	Good	99.88%		O2v2	none	Very high	98.48%		ST258	3	3	1	1	1	1	79	-	-	-	-	-	-	-	-	-
09e3c9ec-bbb6-4a1d-a464-7135e1fb7b93	Klebsiella pneumoniae	strong	83	270453	450629	yes	ST258	0	2	5	5	-	0	-	0	-	0	-	0	-	-	wzi29	KL106	none	Very high	100.00%		O2v2	none	Very high	98.48%		ST258	3	3	1	1	1	1	79	-	-	-	-	-	-	-	-	-
0d41fe2a-a124-4a28-855e-24dea24228c0	Klebsiella pneumoniae	strong	4	5394737	5394737	no	ST258	0	2	8	8	-	0	-	0	-	0	-	0	-	-	wzi29	KL106	?	Good	99.96%		O2v2	none	Very high	98.48%		ST258	3	3	1	1	1	1	79	-	-	-	-	-	-	-	-	-
D159	Klebsiella pneumoniae	strong	54	270380	521530	no	ST258	0	2	8	6	-	0	-	0	-	0	-	0	-	-	wzi29	KL106	?	Good	99.98%		O2v2	none	Very high	98.48%		ST258	3	3	1	1	1	1	79	-	-	-	-	-	-	-	-	-
d47db541-9dfc-43d8-9c6c-27dd730a0e9a	Klebsiella pneumoniae	strong	95	149683	450827	no	ST258	0	3	8	7	-	0	-	0	-	0	-	0	-	-	wzi29	KL106	?-	None	99.74%	KL106_07_wzy,KL106_08,KL106_09,KL106_10_wecB,KL106_11_wzx,KL106_12,KL106_13_wzx,KL106_17	O2v2	?-	Good	98.44%	O1/O2v2_06_wbbO	ST258	3	3	1	1	1	1	79	-	-	-	-	-	-	-	-	-
e0f2eda6-03af-4fc2-9515-a9838e4d8224	Klebsiella pneumoniae	strong	176	99234	270158	no	ST258	0	2	4	3	-	0	-	0	-	0	-	0	-	-	wzi29	KL106	none	Very high	100.00%		O2v2	none	Very high	98.48%		ST258	3	3	1	1	1	1	79	-	-	-	-	-	-	-	-	-
695f75a9-de52-43d4-b989-1f2a461ec65b	Klebsiella pneumoniae	strong	91	129811	282823	no	ST258	0	2	6	10	-	0	-	0	-	0	-	0	-	-	wzi29	KL106	none	Good	100.00%		O2v2	none	Very high	98.48%		ST258	3	3	1	1	1	1	79	-	-	-	-	-	-	-	-	-
f312150a-5f53-41f3-bab4-54e99220fbf3	Klebsiella pneumoniae	strong	165	159592	483871	yes	ST258	0	2	8	15	-	0	-	0	-	0	-	0	-	-	wzi29	KL106	?-	None	99.78%	KL106_07_wzy,KL106_08,KL106_09,KL106_10_wecB,KL106_12,KL106_17	O2v2	?-	Low	98.48%	O1/O2v2_07_kfoC,O1/O2v2_08_gmlC	ST258	3	3	1	1	1	1	79	-	-	-	-	-	-	-	-	-
d138f52e-49b3-4474-b3a9-5fa7d9460c87	Klebsiella pneumoniae	strong	4	5399983	5399983	no	ST258	1	2	9	8	ybt 13
D89	Klebsiella pneumoniae	strong	67	199218	521530	no	ST258	0	3	8	6	-	0	-	0	-	0	-	0	-	-	wzi29	KL106	?	Good	99.98%		O2v2	none	Very high	98.48%		ST258	3	3	1	1	1	1	79	-	-	-	-	-	-	-	-	-
4d455a9e-5dd1-4ea7-95a2-ed88681e16d6	Klebsiella pneumoniae	strong	161	149489	561485	no	ST258	0	3	10	15	-	0	-	0	-	0	-	0	-	-	wzi29	KL106	?	Good	99.91%		O2v2	none	Very high	98.48%		ST258	3	3	1	1	1	1	79	-	-	-	-	-	-	-	-	-
17fcf3fc-a9da-4658-9784-f16447849181	Klebsiella pneumoniae	strong	154	220175	514927	no	ST258	1	2	4	4	ybt 13
5a6f51f3-54c0-4a68-9ce3-c996e8445e5d	Klebsiella pneumoniae	strong	286	129270	411598	no	ST258	0	2	8	8	-	0	-	0	-	0	-	0	-	-	wzi29	KL106	?	Good	99.85%		O2v2	none	Very high	98.48%		ST258	3	3	1	1	1	1	79	-	-	-	-	-	-	-	-	-
22d46539-85a9-466a-9083-22e0d432d9e3	Klebsiella pneumoniae	strong	112	220693	450628	yes	ST258	0	2	9	10	-	0	-	0	-	0	-	0	-	-	wzi29	KL106	?	Good	99.99%		O2v2	none	Very high	98.48%		ST258	3	3	1	1	1	1	79	-	-	-	-	-	-	-	-	-
d34422d6-a864-46c9-b979-9a8d127c4214	Klebsiella pneumoniae	strong	5	5395894	5395894	no	ST258	1	2	8	10	ybt 13
c453c86d-a490-4744-b247-ac8d9b2c1004	Klebsiella pneumoniae	strong	265	71234	231820	no	ST258	0	2	9	14	-	0	-	0	-	0	-	0	-	-	wzi29	KL106	?-	None	99.92%	KL106_09,KL106_10_wecB,KL106_11_wzx,KL106_17	O2v2	none	Very high	98.48%		ST258	3	3	1	1	1	1	79	-	-	-	-	-	-	-	-	-
01b34cb7-f1dc-41cd-9bda-c197ab2569e1	Klebsiella pneumoniae	strong	137	150559	450420	yes	ST258	0	2	9	10	-	0	-	0	-	0	-	0	-	-	wzi29	KL106	?-	Good	99.93%	KL106_17	O2v2	none	Very high	98.48%		ST258	3	3	1	1	1	1	79	-	-	-	-	-	-	-	-	-
c5de3b1b-a97f-4d9b-a1b8-c8d0caade65e	Klebsiella pneumoniae	strong	399	172335	804554	no	ST258	1	3	9	10	ybt 13
8658245f-a822-449d-a29c-edec9fdcc527	Klebsiella pneumoniae	strong	106	217870	491342	yes	ST258	1	2	9	10	ybt 13
5e93220d-26b4-42a9-b3f4-62f8b7b946c8	Klebsiella pneumoniae	strong	161	158682	400767	no	ST258	0	2	8	8	-	0	-	0	-	0	-	0	-	-	wzi29	KL106	?	Good	99.88%		O2v2	none	Very high	98.48%		ST258	3	3	1	1	1	1	79	-	-	-	-	-	-	-	-	-
a41343c7-64ed-46ff-8d1a-da34345793dd	Klebsiella pneumoniae	strong	4	5385032	5385032	no	ST258	0	2	8	8	-	0	-	0	-	0	-	0	-	-	wzi29	KL106	?	Good	99.97%		O2v2	none	Very high	98.48%		ST258	3	3	1	1	1	1	79	-	-	-	-	-	-	-	-	-
3626af7f-d92d-43d9-9285-1f652f525d4c	Klebsiella pneumoniae	strong	256	55098	181872	no	ST258	1	3	9	10	ybt 13
b2fca122-5da9-49d4-af76-4019c3c6c0a3	Klebsiella pneumoniae	strong	162	149489	561485	no	ST258	0	3	9	8	-	0	-	0	-	0	-	0	-	-	wzi29	KL106	?	Good	99.89%		O2v2	none	Very high	98.48%		ST258	3	3	1	1	1	1	79	-	-	-	-	-	-	-	-	-
707f08f0-030a-4192-a556-54e32b3e2dea	Klebsiella pneumoniae	strong	221	186527	713946	no	ST258	0	2	8	9	-	0	-	0	-	0	-	0	-	-	wzi29	KL106	?	Good	99.92%		O2v2	none	Very high	98.48%		ST258	3	3	1	1	1	1	79	-	-	-	-	-	-	-	-	-
62b74293-2508-456f-a59a-214ba83c50da	Klebsiella pneumoniae	strong	124	197795	804258	yes	ST258	1	2	8	10	ybt 13
c3b45569-d371-4c03-8a0e-1ae6027c641e	Klebsiella pneumoniae	strong	102	155969	798019	yes	ST258	1	3	5	3	ybt 13
a0c37fc2-2a36-4337-93f3-cbe1ffbee723	Klebsiella pneumoniae	strong	139	139046	395809	no	ST418	0	2	8	9	-	0	-	0	-	0	-	0	-	-	wzi29	KL106	?	Good	99.91%		O2v2	none	Very high	98.48%		ST418	3	3	1	1	1	46	79	-	-	-	-	-	-	-	-	-
84409ca9-8c10-416b-b59a-f2af16cd30f2	Klebsiella pneumoniae	strong	166	108940	272051	yes	ST258	0	2	8	10	-	0	-	0	-	0	-	0	-	-	wzi29	KL106	?-	Good	99.98%	KL106_17	O2v2	none	Very high	98.48%		ST258	3	3	1	1	1	1	79	-	-	-	-	-	-	-	-	-
a76ef44a-c28a-40ad-9e31-b73574cde064	Klebsiella pneumoniae	strong	285	47468	184934	no	ST258	1	3	10	10	ybt 13
2a37b698-1c10-41cb-8a1d-8b10ebac2eaa	Klebsiella pneumoniae	strong	176	179224	325453	no	ST258	1	3	10	10	ybt 13
043f09cd-fb4f-46f5-92be-ca40906835c9	Klebsiella pneumoniae	strong	308	129537	561485	no	ST258	0	3	9	9	-	0	-	0	-	0	-	0	-	-	wzi29	KL106	?	Good	99.93%		O2v2	none	Very high	98.48%		ST258	3	3	1	1	1	1	79	-	-	-	-	-	-	-	-	-
e1e9c6ae-b71c-4ca6-aa4b-11d2b4319c54	Klebsiella pneumoniae	strong	105	158162	455751	no	ST258	0	2	9	15	-	0	-	0	-	0	-	0	-	-	wzi29	KL106	?	Good	100.00%		O2v2	none	Very high	98.48%		ST258	3	3	1	1	1	1	79	-	-	-	-	-	-	-	-	-
7b534475-b39b-4eca-b1e0-dd5680532ff2	Klebsiella pneumoniae	strong	153	90406	211727	no	ST258	0	3	5	3	-	0	-	0	-	0	-	0	-	-	wzi29	KL106	?	Good	99.89%		O2v2	?-	Good	98.47%	O1/O2v2_09_gmlB	ST258	3	3	1	1	1	1	79	-	-	-	-	-	-	-	-	-
335f6dc7-d1ba-4314-965f-6f23e7f9fdc9	Klebsiella pneumoniae	strong	93	220177	514934	no	ST258	1	2	3	4	ybt 13
9e6758af-7a0b-4d5d-95a8-c66e9416f1ab	Klebsiella pneumoniae	strong	213	89550	223686	no	ST258	0	2	8	8	-	0	-	0	-	0	-	0	-	-	wzi29	KL106	?	Good	99.87%		O2v2	none	Very high	98.48%		ST258	3	3	1	1	1	1	79	-	-	-	-	-	-	-	-	-
6fbec151-6cef-4476-b336-7075ce3c08bb	Klebsiella pneumoniae	strong	179	149489	713946	no	ST258	0	2	8	8	-	0	-	0	-	0	-	0	-	-	wzi29	KL106	?	Good	99.88%		O2v2	none	Very high	98.48%		ST258	3	3	1	1	1	1	79	-	-	-	-	-	-	-	-	-
28dc1723-303e-460e-bf13-122667bce8e8	Klebsiella pneumoniae	strong	4	5384921	5384921	no	ST258	0	2	8	8	-	0	-	0	-	0	-	0	-	-	wzi29	KL106	?	Good	99.97%		O2v2	none	Very high	98.48%		ST258	3	3	1	1	1	1	79	-	-	-	-	-	-	-	-	-
b5762b03-905c-483d-8183-3c2165efd86f	Klebsiella pneumoniae	strong	129	105332	465844	no	ST258	0	2	4	3	-	0	-	0	-	0	-	0	-	-	wzi29	KL106	none	Very high	100.00%		O2v2	none	Very high	98.48%		ST258	3	3	1	1	1	1	79	-	-	-	-	-	-	-	-	-
9215e3e7-2751-4093-a661-af355e012c78	Klebsiella pneumoniae	strong	339	185713	450242	no	ST258	1	3	8	10	ybt 13
4af8c732-cc3d-4d40-85fb-64888e491824	Klebsiella pneumoniae	strong	272	138620	286706	no	ST258	0	2	8	9	-	0	-	0	-	0	-	0	-	-	wzi29	KL106	?	Good	99.88%		O2v2	none	Very high	98.48%		ST258	3	3	1	1	1	1	79	-	-	-	-	-	-	-	-	-
09cf9fcc-0d5a-4029-a2af-7d19bd79870b	Klebsiella pneumoniae	strong	109	246770	492157	yes	ST258	0	2	8	10	-	0	-	0	-	0	-	0	-	-	wzi29	KL106	none	Very high	100.00%		O2v2	?	Good	98.48%		ST258	3	3	1	1	1	1	79	-	-	-	-	-	-	-	-	-
c32fda2a-9bfb-40a9-88f2-70a4eeefd4f7	Klebsiella pneumoniae	strong	287	129655	286823	no	ST258	0	2	8	8	-	0	-	0	-	0	-	0	-	-	wzi29	KL106	?	Good	99.89%		O2v2	none	Very high	98.48%		ST258	3	3	1	1	1	1	79	-	-	-	-	-	-	-	-	-
6634c7fc-6936-4c7d-98d3-9b52ceff7c21	Klebsiella pneumoniae	strong	816	177738	382377	no	ST258	1	3	11	21	ybt 13
67b3220a-e557-45a7-992f-97325a0cc2ae	Klebsiella pneumoniae	strong	129	178611	474829	yes	ST258	0	2	9	10	-	0	-	0	-	0	-	0	-	-	wzi29	KL106	?-	None	99.85%	KL106_06_wzc,KL106_07_wzy,KL106_09,KL106_10_wecB,KL106_17	O2v2	none	Very high	98.48%		ST258	3	3	1	1	1	1	79	-	-	-	-	-	-	-	-	-
498b1fab-39b1-4943-9e1e-f13ff61efe87	Klebsiella pneumoniae	strong	99	217870	491507	yes	ST258	1	3	10	10	ybt 13
7aae966a-cc53-40c4-97e5-7669c75ab488	Klebsiella pneumoniae	strong	5	5384856	5384856	no	ST258	0	2	8	10	-	0	-	0	-	0	-	0	-	-	wzi29	KL106	?	Good	99.97%		O2v2	none	Very high	98.48%		ST258	3	3	1	1	1	1	79	-	-	-	-	-	-	-	-	-
e25c177c-ff72-4861-8298-8715aaa926aa	Klebsiella pneumoniae	strong	155	159771	450036	no	ST258	1	3	8	10	ybt 13
74e0099b-80bf-4d8e-b8ff-38757c9ccea9	Klebsiella pneumoniae	strong	123	248060	474829	yes	ST258	0	2	8	10	-	0	-	0	-	0	-	0	-	-	wzi29	KL106	?-	Good	99.89%	KL106_09,KL106_10_wecB	O2v2	none	Very high	98.48%		ST258	3	3	1	1	1	1	79	-	-	-	-	-	-	-	-	-
f87b8874-efca-4c2d-9f7b-f30a6ca4c12a	Klebsiella pneumoniae	strong	124	152427	330287	no	ST258	0	2	7	9	-	0	-	0	-	0	-	0	-	-	wzi29	KL106	?-	None	99.98%	KL106_08,KL106_09,KL106_10_wecB,KL106_15_rfbp,KL106_17	O2v2	none	Very high	98.47%		ST258	3	3	1	1	1	1	79	-	-	-	-	-	-	-	-	-
38d07476-9ce7-492c-b4f8-07cef4eecb3a	Klebsiella pneumoniae	strong	134	221519	497180	no	ST258	0	2	7	7	-	0	-	0	-	0	-	0	-	-	wzi29	KL106	?-*	None	99.86%	KL106_07_wzy,KL106_10_wecB,KL106_11_wzx,KL106_17	O2v2	-	None	98.56%	O1/O2v2_01_wzm,O1/O2v2_02_wzt,O1/O2v2_03_wbbM,O1/O2v2_04_glf,O1/O2v2_05_wbbN,O1/O2v2_06_wbbO	ST258	3	3	1	1	1	1	79	-	-	-	-	-	-	-	-	-
bbed2421-9d33-421a-b964-7cee76c173d6	Klebsiella pneumoniae	strong	285	129523	282543	no	ST258	0	2	8	9	-	0	-	0	-	0	-	0	-	-	wzi29	KL106	?	Good	99.93%		O2v2	none	Very high	98.48%		ST258	3	3	1	1	1	1	79	-	-	-	-	-	-	-	-	-
2c3bf0cc-7fd5-4526-96ae-a01b69d8e2f4	Klebsiella pneumoniae	strong	256	177738	804403	no	ST258	0	3	8	10	-	0	-	0	-	0	-	0	-	-	wzi29	KL106	?	Good	99.98%		O2v2	none	Very high	98.48%		ST258	3	3	1	1	1	1	79	-	-	-	-	-	-	-	-	-
194f8c68-3b33-43fc-91f2-37b2fd1e078d	Klebsiella pneumoniae	strong	371	82780	251378	no	ST258	0	3	10	17	-	0	-	0	-	0	-	0	-	-	wzi29	KL106	?	Good	99.93%		O2v2	none	Very high	98.47%		ST258	3	3	1	1	1	1	79	-	-	-	-	-	-	-	-	-
7c9e7ebd-728f-42e1-a7c8-d68e734f76f7	Klebsiella pneumoniae	strong	5	5392499	5392499	no	ST258	0	2	5	4	-	0	-	0	-	0	-	0	-	-	wzi29	KL106	?-	None	99.54%	KL106_06_wzc,KL106_07_wzy,KL106_08,KL106_09,KL106_10_wecB,KL106_11_wzx,KL106_12,KL106_13_wzx,KL106_14,KL106_15_rfbp,KL106_17	O2v2	-*	High	98.31%	O1/O2v2_06_wbbO,O1/O2v2_08_gmlC	ST258	3	3	1	1	1	1	79	-	-	-	-	-	-	-	-	-
9bef845f-33c1-4c56-b611-352d2c8ac4d2	Klebsiella pneumoniae	strong	110	143013	326788	yes	ST258	1	3	6	4	ybt 13
669c1a11-7535-4341-bfce-24551979c7cc	Klebsiella pneumoniae	strong	176	146161	561486	no	ST258	0	3	9	8	-	0	-	0	-	0	-	0	-	-	wzi29	KL106	?	Good	99.88%		O2v2	none	Very high	98.48%		ST258	3	3	1	1	1	1	79	-	-	-	-	-	-	-	-	-
[truncated: 46 more columns]
