# Supplementary material for: Context-aware genomic surveillance reveals hidden transmission of a carbapenemase-producing Klebsiella pneumoniae
Source: Microb Genom. 2021 Dec 16;7(12):000741. doi: 10.1099/mgen.0.000741 (PMC8767333; doi:10.1099/mgen.0.000741)
Supplement: Supplementary material 6 [file mgen-7-0741-s006.xlsx]

## Sheet: Sheet1
name	accession	source	comment
da984fc2-9cc2-4bbc-b11a-9662d0a1b886	GCF_900500685.1	NCBI RefSeq
ac863e4a-2215-4d93-aa6f-158423bd5f3f	GCF_900500715.1	NCBI RefSeq
043af152-8117-4a74-97b1-8ae230d8edc8	GCF_900500735.1	NCBI RefSeq
f59b0cd8-7737-411f-a151-7a3561095977	GCF_900500745.1	NCBI RefSeq
d95a728a-c329-4cab-8875-2b915399fca3	GCF_900500755.1	NCBI RefSeq
287a5ab3-5c91-4630-9f48-b7ebdc4751da	GCF_900500765.1	NCBI RefSeq
8294d3f3-25f6-4d83-a5c8-01fac314955b	GCF_900500785.1	NCBI RefSeq
b104fbce-a9e3-4336-b6e8-cae75eca2130	GCF_900500805.1	NCBI RefSeq
4bf4072f-629e-42d6-8e93-75a433b9b053	GCF_900500825.1	NCBI RefSeq
516dfb62-3ba5-4f8b-8d93-d1bca4a2331c	GCF_900500845.1	NCBI RefSeq
8601a325-eaae-4311-a488-1949e4958584	GCF_900500855.1	NCBI RefSeq
4fb0995c-3d51-4271-8cdd-883127f577f3	GCF_900500865.1	NCBI RefSeq
ef3171d9-201e-44d0-9940-e987f9aa961d	GCF_900500875.1	NCBI RefSeq
b408450d-c74e-4ec2-ad38-891edb207669	GCF_900500885.1	NCBI RefSeq
a3a6604c-22cc-4f75-9c94-2bfdd8271ee7	GCF_900500895.1	NCBI RefSeq
1cdaa3f3-6315-47e7-bff4-77b98c97c080	GCF_900500905.1	NCBI RefSeq
c9404619-cedd-434c-aac4-1e370ec1be83	GCF_900500915.1	NCBI RefSeq
5684608f-e65e-4841-b79a-01153c26d46f	GCF_900500925.1	NCBI RefSeq
4f25eef2-a51d-44fc-a0fa-9a814fada22a	GCF_900500935.1	NCBI RefSeq
f3fd080b-fb85-40e0-a649-ad17d4692fe0	GCF_900500945.1	NCBI RefSeq
4daa1cd4-0354-47c2-ad5b-9e0f0cc8777a	GCF_900500955.1	NCBI RefSeq
8a3ca019-af74-4414-a8ef-92172661e35e	GCF_900500965.1	NCBI RefSeq
956a7d73-9a92-42bb-9680-fd88536540c6	GCF_900500975.1	NCBI RefSeq
c6b6e3e5-cd29-4e43-a0fd-17495f762788	GCF_900500985.1	NCBI RefSeq
8aa15db8-a609-49f0-a94b-25291e49b28f	GCF_900500995.1	NCBI RefSeq
acc6e9b3-1fad-420c-a239-e1f38de86e99	GCF_900501005.1	NCBI RefSeq
d86d578e-267e-44e9-ab60-41b09fdf72dc	GCF_900501015.1	NCBI RefSeq
dadc2b50-6678-4489-bcbe-a4f82ee8191f	GCF_900501025.1	NCBI RefSeq
ad6ecb11-b1c6-42c0-a1e8-152ce127c3e6	GCF_900501035.1	NCBI RefSeq
f27939be-1300-43d0-9612-a482bd5b76a6	GCF_900501045.1	NCBI RefSeq
2c5f18c0-0c86-48a0-8bcb-f214f802dbf9	GCF_900501055.1	NCBI RefSeq
707546fb-9ded-4240-92fa-f4060f51df13	GCF_900501065.1	NCBI RefSeq
b46f6751-1b49-420f-b1cc-12d3e66e8554	GCF_900501075.1	NCBI RefSeq
066a1370-8d0b-4d60-b4f0-4d409ff6465a	GCF_900501085.1	NCBI RefSeq
f777687e-0844-4bd7-b933-65c4e7cba8aa	GCF_900501095.1	NCBI RefSeq
4511507f-cc40-4b87-b436-7db138c76614	GCF_900501105.1	NCBI RefSeq
b65509cc-613a-4073-b9f6-df017a8a6a28	GCF_900501115.1	NCBI RefSeq
4455f1e7-0f40-4e66-9cab-439080382471	GCF_900501135.1	NCBI RefSeq
38cbd950-1f66-4bef-bdac-51bf39002484	GCF_900501145.1	NCBI RefSeq
4505fe1e-97c6-4559-94ce-d190dd4fdd05	GCF_900501155.1	NCBI RefSeq
1177f620-4ce7-4f04-80cf-5d4940ffdc66	GCF_900501165.1	NCBI RefSeq
de0f9693-d895-4b5b-9b1a-34b444eafa39	GCF_900501175.1	NCBI RefSeq
72766aee-fd92-469e-ad59-3cbd7c75213d	GCF_900501185.1	NCBI RefSeq
71e2099f-ca21-487f-851b-a31d81268732	GCF_900501195.1	NCBI RefSeq
70be0d89-05e3-4cb2-b8db-9d06f579b69c	GCF_900501205.1	NCBI RefSeq
1d43f2d9-14cf-496e-9ce2-224b01d3096d	GCF_900501215.1	NCBI RefSeq
a1b08acf-ef88-4cec-b0ec-e5149bd6b79e	GCF_900501225.1	NCBI RefSeq
29ff9717-4ec2-4260-a423-1830e894f43b	GCF_900501255.1	NCBI RefSeq
fd2ffd47-f7db-4b19-8460-18aa85b5b996	GCF_900501265.1	NCBI RefSeq
7382f8b9-9231-4cda-ab4f-2c56c88f9e87	GCF_900501275.1	NCBI RefSeq
2e02049f-1a1d-4854-9723-340d04a9b8b1	GCF_900501285.1	NCBI RefSeq
d935e45d-baaf-49e8-b694-6e61a4630ac4	GCF_900501315.1	NCBI RefSeq
6fa6a694-81c4-44ba-9ae9-5903318f1300	GCF_900501335.1	NCBI RefSeq
c1dff042-4b91-43f5-9e65-ecd78d33a4d7	GCF_900501345.1	NCBI RefSeq
4eb1f69b-d13b-40d7-ae46-4cfdfcf2e2b3	GCF_900501355.1	NCBI RefSeq
63cd6daf-872f-4bbc-8df3-6c69b9bf9a9b	GCF_900501385.1	NCBI RefSeq
33a5684b-0d26-4744-95e1-2fa3838f7846	GCF_900501405.1	NCBI RefSeq
77e0057c-ef82-4886-9858-56977f944064	GCF_900501415.1	NCBI RefSeq
20ad7c74-e9c6-46ab-a394-93802159c60d	GCF_900501425.1	NCBI RefSeq
be07e4cf-449f-40e9-a3e9-5a6d821ca561	GCF_900501435.1	NCBI RefSeq
f917005f-0a2c-4417-a51c-c0b9c1a095cf	GCF_900501465.1	NCBI RefSeq
a0574a0c-b2d5-46a4-9905-18c00927a987	GCF_900501475.1	NCBI RefSeq
8ab2088e-2dfe-4deb-8f46-abb2344a81b4	GCF_900501485.1	NCBI RefSeq
bd366347-d2ef-4eff-83ff-10b29f7dae7f	GCF_900501495.1	NCBI RefSeq
2013e7b7-bc13-4f48-b4b1-c6057447100d	GCF_900501505.1	NCBI RefSeq
78c0e5a9-4746-41f5-9e23-978276813ecd	GCF_900501515.1	NCBI RefSeq
42dc8d07-eba9-4fd2-a72f-03f31181ec6e	GCF_900501535.1	NCBI RefSeq
eb9258fa-3060-4ecc-b4d9-d4221d92ff91	GCF_900501545.1	NCBI RefSeq
7656bc13-285c-4d5e-85a4-040b5f240bcb	GCF_900501565.1	NCBI RefSeq
19f9d8be-4aaa-4c28-933b-a6ae49c67c49	GCF_900501575.1	NCBI RefSeq
3595be24-f000-4995-80b3-083caf715b20	GCF_900501595.1	NCBI RefSeq
537a46ff-fb3b-44b1-92d1-ccf51845f8b2	GCF_900501605.1	NCBI RefSeq
862c193e-0d7e-47b0-9de1-b83cbb1fb820	GCF_900501615.1	NCBI RefSeq
b93c8563-e7a8-4e01-a571-8c0f14c547f8	GCF_900501625.1	NCBI RefSeq
ab9364c5-431b-4209-b5dc-e0a25a868371	GCF_900501635.1	NCBI RefSeq
b2422b87-1488-4e3f-ae84-1bbcd94e9ee6	GCF_900501645.1	NCBI RefSeq
5b80fc58-393d-4589-896b-38bf0318d066	GCF_900501655.1	NCBI RefSeq
8b3fa4d6-7512-4c40-8caa-bc9cc9c4c902	GCF_900501665.1	NCBI RefSeq
943bb428-c0fa-47a2-9eab-814cc6959fb7	GCF_900501675.1	NCBI RefSeq
7da42a4e-ab02-49c3-9b7c-5f04d353956f	GCF_900501685.1	NCBI RefSeq
61a1cc0a-52e8-44ef-8dd5-09791ff730b4	GCF_900501695.1	NCBI RefSeq
87df9b9d-e8c1-4fee-ab60-d9ac1d162509	GCF_900501705.1	NCBI RefSeq
8d3f38f2-afef-4a61-bfb6-8325ee9a601d	GCF_900501715.1	NCBI RefSeq
4b2655f5-1ed9-4814-9140-9bd05c156431	GCF_900501725.1	NCBI RefSeq
c6550d61-31e4-43f0-9c0d-5e5f467d549c	GCF_900501735.1	NCBI RefSeq
c58fc9b8-cd76-47be-a979-7e4b13175bad	GCF_900501745.1	NCBI RefSeq
f3c5f147-e0da-4878-8c22-dd876f07683c	GCF_900501755.1	NCBI RefSeq
850545f7-1406-4eb0-870d-6cc298864785	GCF_900501765.1	NCBI RefSeq
24f02c64-6f82-41f7-b7f2-c6533c3a6efa	GCF_900501775.1	NCBI RefSeq
82a7f27a-2f97-44ad-89dd-8bd6505133eb	GCF_900501785.1	NCBI RefSeq
9253c704-b8f0-4421-9186-0799af54e527	GCF_900501795.1	NCBI RefSeq
4422d7b3-c0a6-4165-92c4-d32a78ff4417	GCF_900501805.1	NCBI RefSeq
ebcb7a01-9387-4007-a42b-59eb1a022415	GCF_900501815.1	NCBI RefSeq
d95bd5ba-a694-4d0b-8281-420f183908ef	GCF_900501825.1	NCBI RefSeq
2e766d54-6fd8-41a8-b2ca-b82aaf952dae	GCF_900501835.1	NCBI RefSeq
f7dd5c43-ac08-4b63-aa1d-d79382cd3910	GCF_900501845.1	NCBI RefSeq
b81f48f4-4665-4141-a12f-15f1793c22a3	GCF_900501855.1	NCBI RefSeq
44de8682-604c-44d0-9129-f799cdd754c5	GCF_900501865.1	NCBI RefSeq
b972716a-8345-4c72-a52c-118501752ea0	GCF_900501875.1	NCBI RefSeq
b5091b26-37ba-4f72-beaf-9a59c8ee69e4	GCF_900501885.1	NCBI RefSeq
70c80376-9b2e-4fe0-9475-994183443ead	GCF_900501895.1	NCBI RefSeq
436a55b5-9959-4cdb-92e6-f1b744f5ef0d	GCF_900501905.1	NCBI RefSeq
e4bb2de9-115f-4e72-8dea-2e5facee5418	GCF_900501915.1	NCBI RefSeq
275e3008-c9a3-4dd6-947d-f2d87f7b0c4c	GCF_900501925.1	NCBI RefSeq
caded07a-edc4-480c-aa6a-5f6b543e4ed8	GCF_900501935.1	NCBI RefSeq
7a1322c9-6e7d-436a-b5a8-a9625ddc52da	GCF_900501945.1	NCBI RefSeq
0c477162-f8f8-4e7d-b106-dc4e30ba010f	GCF_900501955.1	NCBI RefSeq
f5c06bc7-5827-47a3-806f-7f8b9364fc47	GCF_900501965.1	NCBI RefSeq
63832214-bff6-460a-ae7e-a49424f8b613	GCF_900501975.1	NCBI RefSeq
7dcebe19-57b9-47fb-b872-53e61ce1e2eb	GCF_900501985.1	NCBI RefSeq
57242525-f4fa-4294-ace8-a23699190128	GCF_900501995.1	NCBI RefSeq
6f59e1b3-920b-4398-9430-ab9bf8d96241	GCF_900502005.1	NCBI RefSeq
95ba2635-37f5-468c-8452-46fe8e88d98c	GCF_900502015.1	NCBI RefSeq
0731c2b8-e041-4609-9e06-3afbfae177e9	GCF_900502025.1	NCBI RefSeq
2b9ab8d2-c94e-4e94-8ff6-36efa3cced36	GCF_900502035.1	NCBI RefSeq
ea6f3b58-bb58-41f5-ae04-04ada4a1378d	GCF_900502045.1	NCBI RefSeq
f307cfea-6e0d-426e-8b31-b92e7fb70f52	GCF_900502055.1	NCBI RefSeq
1d24a2f8-9f31-4bbf-8edc-5ae9ecdaac04	GCF_900502065.1	NCBI RefSeq
a39ea61b-4388-4cf8-9078-f48264bf4e1b	GCF_900502085.1	NCBI RefSeq
a3a4bb1a-d19c-4e0d-b2cc-767fb15f99c3	GCF_900502095.1	NCBI RefSeq
99184040-91b3-406b-911c-f190171d089d	GCF_900502105.1	NCBI RefSeq
175ca7d8-892b-45f7-8ef6-45aea5cb02f1	GCF_900502115.1	NCBI RefSeq
57288e33-7c92-4f84-80f1-f560b2fb3099	GCF_900502125.1	NCBI RefSeq
993d7e9b-a4ed-46e2-9bad-c732c1bad9ed	GCF_900502135.1	NCBI RefSeq
91f2759b-c0e3-4419-81f3-ce6f9aa97f0f	GCF_900502145.1	NCBI RefSeq
63491013-28bb-499c-b899-77602e7894dd	GCF_900502155.1	NCBI RefSeq
5977e568-8fb3-4520-b84d-afe3a387cf0f	GCF_900502165.1	NCBI RefSeq
40664b8f-f0d2-4f7d-ac41-a33e55360387	GCF_900502175.1	NCBI RefSeq
d9f39be3-bd9b-44b9-bccd-74bcf393df99	GCF_900502185.1	NCBI RefSeq
d3b64374-ad96-455b-9e32-ec2a69796515	GCF_900502195.1	NCBI RefSeq
85b56d43-7e7f-49b5-a329-4116812d1ca2	GCF_900502205.1	NCBI RefSeq
390e39bc-7249-47a3-9e78-553ab47fca1a	GCF_900502215.1	NCBI RefSeq
e81b4ae8-f408-4a54-af01-5e4d217273cb	GCF_900502225.1	NCBI RefSeq
a2725857-25f6-4e1d-9171-09120d428f9d	GCF_900502235.1	NCBI RefSeq
60311730-11de-44d8-b0b3-91697421f03e	GCF_900502245.1	NCBI RefSeq
e56458cf-a745-4e5b-b03f-14384fff197a	GCF_900502265.1	NCBI RefSeq
416d8400-892b-4394-b6a7-7029ab16d63f	GCF_900502275.1	NCBI RefSeq
8320eb3f-e56a-455f-9e28-98a18105cab3	GCF_900502285.1	NCBI RefSeq
a1e92e34-bf24-4918-86b4-f46c295cc909	GCF_900502295.1	NCBI RefSeq
89744ad4-94b3-4172-9065-62a67358525f	GCF_900502305.1	NCBI RefSeq
ac5ac408-9fb4-4099-a7e9-b5fb4a9cb0ce	GCF_900502315.1	NCBI RefSeq
57ce7fdb-582c-46a8-9080-19e60fa57702	GCF_900502325.1	NCBI RefSeq
b42a2f19-f1a9-413f-acd1-d22471866768	GCF_900502335.1	NCBI RefSeq
c747bfff-4b0f-4028-a87e-2a7bc41d19ce	GCF_900502355.1	NCBI RefSeq
d7ed9cb6-7fc1-4a44-9fbb-b4190e0bd78e	GCF_900502375.1	NCBI RefSeq
ca64687a-03e3-43c0-8ddc-3d5a8b59838a	GCF_900502385.1	NCBI RefSeq
09ec8ec1-d969-485c-ae6d-280777827e89	GCF_900502395.1	NCBI RefSeq
2d161aac-a64a-4ebf-9f98-ef8020d664c9	GCF_900502405.1	NCBI RefSeq
c1d76f64-8317-4b81-a737-c0e000c5fbe3	GCF_900502435.1	NCBI RefSeq
ec1fcaa2-c210-41d9-bcd5-959e0b481536	GCF_900502445.1	NCBI RefSeq
43e973a7-f89b-4123-a7c7-409b60151e95	GCF_900502455.1	NCBI RefSeq
94d4d8e3-8126-4c9e-98ae-9b992e874795	GCF_900502475.1	NCBI RefSeq
01684684-3fa8-4a97-9d9d-37f44345e8b9	GCF_900502485.1	NCBI RefSeq
ed74fd2a-231d-4596-9331-f90e2f5d759e	GCF_900502495.1	NCBI RefSeq
b198b88d-bcdb-4446-ab84-ef94bb9633aa	GCF_900502505.1	NCBI RefSeq
87c4c30c-df1d-4dd8-8053-8bf9ad54ff38	GCF_900502515.1	NCBI RefSeq
0e4ed79c-cad9-479f-a0e8-f7f6d921f7a4	GCF_900502525.1	NCBI RefSeq
04e08cb9-0faa-4e8d-a1c1-b37dfdb164a3	GCF_900502535.1	NCBI RefSeq
9c93db68-4483-46a7-8eae-16ef06e3b371	GCF_900502545.1	NCBI RefSeq
18286d3b-7bdf-484d-a535-34f336e5c81b	GCF_900502555.1	NCBI RefSeq
3e401e4b-410c-4bf3-8429-b1bd60d30dad	GCF_900502565.1	NCBI RefSeq
611a422e-dafd-43c5-acff-5d3c01c26fa2	GCF_900502575.1	NCBI RefSeq
23cb9c3c-3935-4fa5-bcd4-a986b2accf2b	GCF_900502585.1	NCBI RefSeq
67a1a1b0-9d88-4b26-a32c-8924c091afdb	GCF_900502595.1	NCBI RefSeq
56b5fc1c-4319-4cfb-ae9c-43958625e769	GCF_900502605.1	NCBI RefSeq
d8ae1824-7207-47fa-bdb1-fd03219711d1	GCF_900502615.1	NCBI RefSeq
96f215cd-46e7-4a3a-b0c2-afa694523f4d	GCF_900502625.1	NCBI RefSeq
a6b6ed05-0dc3-41a8-854f-ad7d66e98348	GCF_900502635.1	NCBI RefSeq
79f557fc-ee0f-4dab-ac7c-711bd5a2a0ae	GCF_900502645.1	NCBI RefSeq
54ae9c5b-0cf1-4a38-99cf-79512677f8af	GCF_900502655.1	NCBI RefSeq
ce773fa6-c1e0-42c2-8da4-7284562c0c52	GCF_900502665.1	NCBI RefSeq
7edfd46b-f93a-4dcd-bb5e-c7d1fedcef2f	GCF_900502675.1	NCBI RefSeq
d172e464-8489-4f50-a620-cd89fdaf9c57	GCF_900502685.1	NCBI RefSeq
e49cd0de-a007-4494-bd0f-0f919c84a181	GCF_900502695.1	NCBI RefSeq
6dfece77-4fc3-4b2e-a87d-49e5046e5d30	GCF_900502705.1	NCBI RefSeq
c9b15904-46ba-43d7-850a-17e9f001978a	GCF_900502715.1	NCBI RefSeq
33448144-4d7a-4bc3-b6b7-234c3568f8e9	GCF_900502725.1	NCBI RefSeq
5a9d1123-453f-4289-824f-a64b9d2f967d	GCF_900502735.1	NCBI RefSeq
aa4d828c-71bd-404e-bed9-68bf0ead81fb	GCF_900502745.1	NCBI RefSeq
edd11a69-5bdd-43ae-963b-38de7899373d	GCF_900502755.1	NCBI RefSeq
7c5a21c5-04be-4045-a01d-13f8a3b77077	GCF_900502765.1	NCBI RefSeq
37623576-8aac-43eb-950d-afdd69f011e7	GCF_900502775.1	NCBI RefSeq
63cdf874-5cfe-4e02-8be8-f8818d8180c7	GCF_900502785.1	NCBI RefSeq
8bdac6f3-6330-4826-b80f-97c4d817e51e	GCF_900502795.1	NCBI RefSeq
e2c22103-5b85-4c6e-baa4-53f8f7243b11	GCF_900502805.1	NCBI RefSeq
53731f45-697f-496d-86b3-729bf054e24a	GCF_900502815.1	NCBI RefSeq
1b03e9bd-6ecd-467d-b88c-3161ee485d5d	GCF_900502825.1	NCBI RefSeq
819ebe22-35ca-431b-8f2e-c0076af41905	GCF_900502835.1	NCBI RefSeq
f1f5e8b0-c211-430e-b9b8-7a7ea0aecd55	GCF_900502845.1	NCBI RefSeq
69e997a6-c626-4e83-a89a-7bfd0be65237	GCF_900502855.1	NCBI RefSeq
45cf8dd0-e875-47ca-9a7f-c7df4776b1f4	GCF_900502865.1	NCBI RefSeq
81092c33-f7b6-4d29-9e1f-75026d6e910a	GCF_900502875.1	NCBI RefSeq
ac3be0cb-b37f-43b7-ace9-b19fa4b57ea0	GCF_900502885.1	NCBI RefSeq
a7cf7e79-55b9-4785-958d-3ab211604b13	GCF_900502895.1	NCBI RefSeq
8e35c4c1-f88f-4bda-9498-42da74afd2ba	GCF_900502905.1	NCBI RefSeq
3c82748f-9dbb-483e-9dc9-256b934a659e	GCF_900502915.1	NCBI RefSeq
ee71a82e-aaa9-4460-9fe9-90c5e052b21e	GCF_900502925.1	NCBI RefSeq
37cd13ef-0200-436f-b656-87e32b4c97e8	GCF_900502935.1	NCBI RefSeq
03d84cdb-eff0-44d3-ba9e-869253703315	GCF_900502945.1	NCBI RefSeq
8ceacecc-56a9-46a7-82bb-99abfb867c7d	GCF_900502965.1	NCBI RefSeq
c01a3a0c-6f5d-417a-938e-a2851cf52a82	GCF_900502975.1	NCBI RefSeq
b47c0c61-19e5-46d8-bf1a-4c105cdba895	GCF_900502985.1	NCBI RefSeq
d2941aa1-5a76-470a-a132-d3f87ed30d8b	GCF_900502995.1	NCBI RefSeq
c77d2985-928d-4ed3-8c57-a0714d808f08	GCF_900503005.1	NCBI RefSeq
68235146-f929-4a9d-bc32-2ff57ad77ceb	GCF_900503015.1	NCBI RefSeq
44f4963f-6ff8-4a6a-b084-52f54f036839	GCF_900503025.1	NCBI RefSeq
ba17fcaf-6b45-4ab1-a95f-335a101526fd	GCF_900503035.1	NCBI RefSeq
0e2b231b-b817-43da-85b0-8196a3e1e9dc	GCF_900503045.1	NCBI RefSeq
4a8689ff-1ce8-4f32-895a-29f04a9aa157	GCF_900503055.1	NCBI RefSeq
f589f84c-dc3f-4083-bcbc-f829a9a49951	GCF_900503065.1	NCBI RefSeq
d60bb7f6-062a-43b0-8999-fb32422c1d7c	GCF_900503075.1	NCBI RefSeq
081d9b6c-874a-4739-b6fd-e09ce452bf93	GCF_900503085.1	NCBI RefSeq
e420d199-74df-44ef-888d-3fe2e0cc0f8c	GCF_900503095.1	NCBI RefSeq
1e5fe64b-c7f0-4355-9a6e-0bbdf110e5f5	GCF_900503105.1	NCBI RefSeq
f1dd384f-2fa7-410a-a7ae-7143cb6b6318	GCF_900503115.1	NCBI RefSeq
6f132c48-4f95-4100-839a-62981f30bda9	GCF_900503125.1	NCBI RefSeq
53d1a717-6a2b-4701-9889-59edcf0af2ad	GCF_900503135.1	NCBI RefSeq
74d9af73-4367-4106-9d32-3e8b0f1f2c72	GCF_900503145.1	NCBI RefSeq
ae596898-d939-415d-b5ec-f15c8623a0d9	GCF_900503155.1	NCBI RefSeq
e06ea054-489d-439a-8387-91831570221c	GCF_900503165.1	NCBI RefSeq
ed8513da-5355-4cce-a243-a99de97df773	GCF_900503175.1	NCBI RefSeq
f627f599-bf4e-4afb-aebd-523d57711a86	GCF_900503185.1	NCBI RefSeq
97f46372-2d78-46d8-8073-2260b98bb650	GCF_900503195.1	NCBI RefSeq
cf070f9c-0bac-4325-952c-131c53893e35	GCF_900503205.1	NCBI RefSeq
34b95338-f926-49a3-887c-aa68eb7a4485	GCF_900503215.1	NCBI RefSeq
803b0a91-16bf-42af-a0a2-e87594796da1	GCF_900503225.1	NCBI RefSeq
7e30744f-357a-49bb-8856-a966b6b59c79	GCF_900503235.1	NCBI RefSeq
72e8fc4d-c22c-4074-bbaf-1ea87b1e5788	GCF_900503245.1	NCBI RefSeq
fe84d141-b47c-464b-9d65-b4d25cc9f73a	GCF_900503255.1	NCBI RefSeq
811feb49-9725-4d50-9bbc-05dd19d73790	GCF_900503265.1	NCBI RefSeq
146d7dd5-a960-45eb-bc73-dde5402e2fa8	GCF_900503275.1	NCBI RefSeq
2e3c8e6d-4bdc-4128-9c4b-25c392d4e2f7	GCF_900503285.1	NCBI RefSeq
a982b0dd-0964-41e1-8daf-2c4b38c3099c	GCF_900503295.1	NCBI RefSeq
ce588520-0865-4673-8644-edb81fa3269c	GCF_900503305.1	NCBI RefSeq
10726501-65ba-47f0-a30c-a2869ccbde71	GCF_900503315.1	NCBI RefSeq
6d204c7e-0712-4040-b615-5c37fdf9a6d9	GCF_900503325.1	NCBI RefSeq
c1fe40be-881e-4cac-8350-b64e281338ee	GCF_900503335.1	NCBI RefSeq
c214358a-c25d-49d4-b968-e136da3f7af8	GCF_900503345.1	NCBI RefSeq
182810f6-7fba-4920-96a7-cc01b2cb7efa	GCF_900503365.1	NCBI RefSeq
e0779d6a-3109-4777-8d81-b1dfcdb76ff6	GCF_900503375.1	NCBI RefSeq
cb53acf0-54f2-42c2-b499-518119eb2f5b	GCF_900503385.1	NCBI RefSeq
3c596e22-cce6-471e-9f5b-c627170a0262	GCF_900503395.1	NCBI RefSeq
890692ca-a12c-49f5-8388-84ce6664fb90	GCF_900503405.1	NCBI RefSeq
c47c06a4-976c-4974-ae8b-f0fd53854732	GCF_900503415.1	NCBI RefSeq
0ab09c18-2d55-4ff3-a1d1-48ad11f288e5	GCF_900503425.1	NCBI RefSeq
56eb5793-44b8-4ea6-a762-ae9469f6323f	GCF_900503435.1	NCBI RefSeq
d0d0afa8-3c78-4cdf-807c-7d73f6d385c3	GCF_900503445.1	NCBI RefSeq
3675d733-efad-4ab5-a782-cf1cf4efd377	GCF_900503455.1	NCBI RefSeq
41883d53-cb66-4685-83d4-792b66a5c69b	GCF_900503465.1	NCBI RefSeq
c50948c5-9744-4e8d-94f8-a65b073e3aef	GCF_900503475.1	NCBI RefSeq
72278a3b-4946-458e-aa0f-ffae59c8ab03	GCF_900503485.1	NCBI RefSeq
29cedce4-9340-447a-bdb7-6c19132df5e5	GCF_900503495.1	NCBI RefSeq
86cbc612-8ce6-4a21-b9e1-ac1549127a00	GCF_900503505.1	NCBI RefSeq
c0d6cea4-53f7-4e24-b81a-b014cabd26f5	GCF_900503515.1	NCBI RefSeq
f83df386-4fcb-484e-b107-8adb0a3bfd96	GCF_900503525.1	NCBI RefSeq
c5c52dab-cc95-42f2-935f-cc1c70802303	GCF_900503535.1	NCBI RefSeq
5a2a099e-94f6-4c4f-a988-2ae9686316b2	GCF_900503545.1	NCBI RefSeq
ec01a8c8-1dc3-4af7-9864-e8043a8cc75a	GCF_900503555.1	NCBI RefSeq
c6c92b3e-5c88-449f-a646-225719307185	GCF_900503565.1	NCBI RefSeq
46989f54-f3be-4a8e-81ad-d0395d9e290f	GCF_900503575.1	NCBI RefSeq
ab16ecef-5050-40ef-931d-39e322c8383f	GCF_900503585.1	NCBI RefSeq
4b52e0b5-c83b-489f-b557-a22c2fb4cf44	GCF_900503595.1	NCBI RefSeq
04a9723b-7428-46d6-bd49-3ae34aab717d	GCF_900503605.1	NCBI RefSeq
29c6179c-58ed-4540-8454-9a2fa3adc1d5	GCF_900503615.1	NCBI RefSeq
357a41f8-1746-4027-9954-1914fec3fbd9	GCF_900503625.1	NCBI RefSeq
2d0456ba-ab94-4553-af61-3fdff584f1ff	GCF_900503635.1	NCBI RefSeq
dcd869d5-3ed9-4717-96cf-852626f046be	GCF_900503645.1	NCBI RefSeq
fa1f3d02-15d8-4e64-bcd2-1a62c5a7641a	GCF_900503655.1	NCBI RefSeq
16bb732b-1de9-480f-beb4-7ea12dfa4197	GCF_900503665.1	NCBI RefSeq
debc08e0-b2df-4f79-8c64-c93012fad26c	GCF_900503675.1	NCBI RefSeq
25182f35-4ad4-41e3-a002-d1118c091a56	GCF_900503685.1	NCBI RefSeq
437ddb67-6a7b-4db8-9638-9ef49f145f4b	GCF_900503695.1	NCBI RefSeq
e311958d-cc67-44b9-8d03-111fe1c54b4c	GCF_900503705.1	NCBI RefSeq
ce2d854f-135a-4c78-8859-10b8a47ab338	GCF_900503715.1	NCBI RefSeq
c4058f72-e469-4652-aff2-4f888ef3fc81	GCF_900503725.1	NCBI RefSeq
a5192a08-ad3f-4878-a101-de08606ebd4d	GCF_900503735.1	NCBI RefSeq
8308f306-69c9-48ac-83b6-79e52cb206d8	GCF_900503745.1	NCBI RefSeq
e3332aaa-be04-4502-84f7-f2a1b984ea51	GCF_900503755.1	NCBI RefSeq
d70a2f1d-a5dd-49fc-b014-521c8b82f3f2	GCF_900503765.1	NCBI RefSeq
4eb87ac2-927c-4cb8-aaff-cd0c3207d82b	GCF_900503775.1	NCBI RefSeq
f67b33f4-dacd-43bb-b266-4cc839f27cfc	GCF_900503785.1	NCBI RefSeq
08a2fb73-2b9b-4aff-bfa0-343cecbc7ce3	GCF_900503795.1	NCBI RefSeq
885c45ac-3573-4820-b7c7-5e3aa21ba2f9	GCF_900503805.1	NCBI RefSeq
26075df4-5643-4ac5-bd2e-19e2bb5794e3	GCF_900503815.1	NCBI RefSeq
a48d8c2d-e91d-4118-9088-f4bf9b884da9	GCF_900503835.1	NCBI RefSeq
094459f8-3c35-420d-88f1-3485fe152728	GCF_900503845.1	NCBI RefSeq
85835598-5874-4372-aa31-311ec936e9e4	GCF_900503855.1	NCBI RefSeq
0bda44d3-42c6-4fc7-a5c5-68fbada93bba	GCF_900503865.1	NCBI RefSeq
c08e170d-539f-4bc9-86b9-df83c31bee7b	GCF_900503875.1	NCBI RefSeq
eebb53ee-f65a-4e2a-b5d3-84391360f672	GCF_900503885.1	NCBI RefSeq
725172dd-f12a-468e-a5aa-b0c1b6cb26f9	GCF_900503895.1	NCBI RefSeq
8e14db82-2538-4564-9350-11addbc84638	GCF_900503905.1	NCBI RefSeq
2e5e06c6-dd5b-4bba-b82c-c9bfab5f5713	GCF_900503915.1	NCBI RefSeq
4c89c372-eb1b-40c7-a40e-01f209472995	GCF_900503925.1	NCBI RefSeq
46a73d3e-98d9-4d64-8579-6c5bc5cb014f	GCF_900503935.1	NCBI RefSeq
4bafedd2-37ad-44ef-9ef0-9d7b7f2712de	GCF_900503945.1	NCBI RefSeq
39480e8c-f142-49ad-891f-e4673171705c	GCF_900503955.1	NCBI RefSeq
f5513c02-6a9c-43ed-8a37-e0c0caa19297	GCF_900503965.1	NCBI RefSeq
d2934979-a962-4cd6-951c-1712ad6dac3a	GCF_900503975.1	NCBI RefSeq
5f5bc9c0-996f-4fc9-94ec-58fd67f09606	GCF_900503985.1	NCBI RefSeq
f5b4e0cb-d321-419f-af1b-2a38e5d143d1	GCF_900503995.1	NCBI RefSeq
127af8d9-8bf1-444a-8dff-baf07cffc2ae	GCF_900504005.1	NCBI RefSeq
9db45570-8d14-4814-8639-d83bc2bbef2b	GCF_900504015.1	NCBI RefSeq
9fe6d35e-ef04-4f8b-8f40-6112952a06da	GCF_900504025.1	NCBI RefSeq
e5c53fec-4a48-42f4-90ff-a30d85e704eb	GCF_900504035.1	NCBI RefSeq
6c1de40e-9ec9-4d74-a6cd-d1b4c97815f9	GCF_900504045.1	NCBI RefSeq
6e0d6a39-4e70-423b-b1b8-098a1b4b70ae	GCF_900504055.1	NCBI RefSeq
7d743995-7360-4773-8c2c-f9257e61ddbc	GCF_900504065.1	NCBI RefSeq
82ba08c0-193e-41c3-bbe1-d7bc18105b9c	GCF_900504075.1	NCBI RefSeq
232bacc9-84d2-48ad-bc1f-26e47ebabd4b	GCF_900504085.1	NCBI RefSeq
836202aa-8b28-44bb-9ce6-7e9905031118	GCF_900504095.1	NCBI RefSeq
bbe30a85-e9ae-4987-abe0-7cc50a53c2ea	GCF_900504105.1	NCBI RefSeq
0307653e-a917-4a56-8ac4-c1146113dac5	GCF_900504125.1	NCBI RefSeq
20b2c396-e6e1-4316-b882-ffac30cfe569	GCF_900504135.1	NCBI RefSeq
2471782b-f424-40f3-b302-6874b187425a	GCF_900504145.1	NCBI RefSeq
44e39e4d-c90a-48ae-8069-bf359aed000b	GCF_900504155.1	NCBI RefSeq
3abe45a5-ca19-4cbc-a6f5-d15b77f456db	GCF_900504165.1	NCBI RefSeq
31effaa8-33f6-460f-811b-70e481fdd765	GCF_900504175.1	NCBI RefSeq
677278dc-e87d-4dc3-aaa0-b0bf79e5f7de	GCF_900504185.1	NCBI RefSeq
83e8913f-00bb-4f6a-bb5a-2059a82893c0	GCF_900504195.1	NCBI RefSeq
49bc495b-18e4-42cc-8f9b-24fd047071e8	GCF_900504205.1	NCBI RefSeq
8780b1d6-8623-49e1-bd3a-51634ec7bd6e	GCF_900504215.1	NCBI RefSeq
7713122f-f8ce-427f-908d-d03d298b1e91	GCF_900504225.1	NCBI RefSeq
dbeeca66-a960-417a-92f5-d9f44c98f3f8	GCF_900504235.1	NCBI RefSeq
da1e0c16-9156-4996-b5be-3fb9afe953fd	GCF_900504245.1	NCBI RefSeq
1d7f879a-102d-40a7-ab54-1df9f2d51779	GCF_900504255.1	NCBI RefSeq
46b8d390-9d28-4c66-bebc-9deb521c115c	GCF_900504265.1	NCBI RefSeq
a59a6884-dca4-45da-a6cf-0226f47175d9	GCF_900504275.1	NCBI RefSeq
f25522b6-c1d6-4c9b-b868-8ac3d5b9c10c	GCF_900504285.1	NCBI RefSeq
f3fe8799-7636-4881-9841-d205a399eeed	GCF_900504295.1	NCBI RefSeq
b533a878-6ca6-4bc6-a3b4-697fde649399	GCF_900504305.1	NCBI RefSeq
7fee343a-14dd-4b6a-9dd0-bb325ff54bb8	GCF_900504315.1	NCBI RefSeq
fd6f2f73-1aec-4cb0-aafd-2f4ae8b11fa4	GCF_900504325.1	NCBI RefSeq
54714333-294c-424d-bf40-40e7068f5be6	GCF_900504335.1	NCBI RefSeq
b583fbc6-bb71-4d0d-9eaf-0d5188558546	GCF_900504345.1	NCBI RefSeq
b5977733-5550-4b01-a155-b2dc20a14c6c	GCF_900504355.1	NCBI RefSeq
cd57fe94-fdbb-42e7-952b-b07296265e68	GCF_900504365.1	NCBI RefSeq
783db7ba-b2f2-4ed2-b291-eb3925f704b1	GCF_900504375.1	NCBI RefSeq
926ca35e-11a2-49f4-945f-08ffb3932783	GCF_900504385.1	NCBI RefSeq
6ba2a41b-788b-4095-928f-2cfa00e06d57	GCF_900504395.1	NCBI RefSeq
271fde13-01f9-47e9-beeb-d7bd88d58b83	GCF_900504405.1	NCBI RefSeq
fde406db-9e32-479d-8d4a-81eb801c0917	GCF_900504415.1	NCBI RefSeq
6f980932-37c6-4c4b-8ad6-a2758757791a	GCF_900504425.1	NCBI RefSeq
f507c209-33ad-42cf-8b64-c9044471887c	GCF_900504435.1	NCBI RefSeq
5615559c-76e8-4c22-9932-a07df0d89d88	GCF_900504445.1	NCBI RefSeq
188b4f6c-6467-4c04-a4fa-22e501076d15	GCF_900504455.1	NCBI RefSeq
42a046e6-f0a5-40cf-9667-a2843033a227	GCF_900504465.1	NCBI RefSeq
1879c1df-83b2-46ec-bda5-8b5d8164e28d	GCF_900504475.1	NCBI RefSeq
e3bc6df6-f906-49fa-9b9a-99f9529a35c4	GCF_900504485.1	NCBI RefSeq
49fa33b0-5455-4969-98af-69a5fb22d25c	GCF_900504495.1	NCBI RefSeq
e2371c44-2359-4792-854a-8722279beba6	GCF_900504505.1	NCBI RefSeq
d7316d4d-377a-41a6-aeb2-b795c5edd380	GCF_900504515.1	NCBI RefSeq
d15904e1-b570-4e74-8088-125ee6ad9b03	GCF_900504525.1	NCBI RefSeq
87131436-1358-46e7-a5b7-6b4358d656e5	GCF_900504535.1	NCBI RefSeq
91e55f50-de28-4b9c-8ab8-e821205a66cb	GCF_900504545.1	NCBI RefSeq
ee99fd12-e41b-47ab-abde-9befbce93bfc	GCF_900504555.1	NCBI RefSeq
0a8204aa-8e55-4443-9714-2ba0fbf2560f	GCF_900504565.1	NCBI RefSeq
7c843ac0-1a88-434e-8110-d7a5724c80f5	GCF_900504575.1	NCBI RefSeq
4c30d55f-54ee-4fe7-a3e0-865326914a16	GCF_900504585.1	NCBI RefSeq
a00d0540-9e55-4ff1-9df5-fe7c92a0e015	GCF_900504595.1	NCBI RefSeq
918cb4e7-540f-47fe-9e4d-e14c3885d4a1	GCF_900504605.1	NCBI RefSeq
17ff951e-abe5-4dfb-88a1-49962b8b2097	GCF_900504615.1	NCBI RefSeq
b6a56be7-fdd6-449e-a8af-3b821a9a0243	GCF_900504625.1	NCBI RefSeq
e89df6af-00dd-4880-8e0f-a17fd41b7ae0	GCF_900504635.1	NCBI RefSeq
51a1b164-91ad-43bd-92ee-eaf3c52dfa79	GCF_900504645.1	NCBI RefSeq
2dfa8c04-9d97-4c12-8144-dcd5e701e8fe	GCF_900504655.1	NCBI RefSeq
88726dd1-8097-4168-989e-b088c293c81c	GCF_900504665.1	NCBI RefSeq
b88f1cad-ebd7-4996-9407-60f1e9cec7ef	GCF_900504675.1	NCBI RefSeq
4feaadd8-a9ef-46b8-b09e-6548b101a6f9	GCF_900504685.1	NCBI RefSeq
ebf5f6b8-5cba-4509-a052-a103fa4d260d	GCF_900504695.1	NCBI RefSeq
20e382e5-90db-4514-8044-f819adcc5a14	GCF_900504705.1	NCBI RefSeq
404916f9-e7dc-44d8-b9be-0354ef31ac93	GCF_900504715.1	NCBI RefSeq
dec41d73-a8a5-434e-9095-8d9d935002d7	GCF_900504725.1	NCBI RefSeq
d08e8baa-de1e-4dfc-84b1-e70db283a7b7	GCF_900504735.1	NCBI RefSeq
0fe76289-b091-4c36-9eee-cb8af1260461	GCF_900504745.1	NCBI RefSeq
120a2cca-4220-48a9-9fe1-ed53f6f2c103	GCF_900504755.1	NCBI RefSeq
ad7c3f2f-4bfa-4ec1-b6b6-be324f8c6439	GCF_900504765.1	NCBI RefSeq
c95b3f03-b93f-4488-a125-7c9023ce3098	GCF_900504775.1	NCBI RefSeq
49afeca6-d1b9-4cd7-bd9d-f1cb79f126f1	GCF_900504785.1	NCBI RefSeq
87360211-5f33-407d-a309-85e86fabeecd	GCF_900504795.1	NCBI RefSeq
54768e5d-a578-40aa-b549-f21cc39ede09	GCF_900504805.1	NCBI RefSeq
d51e1c91-f859-44ed-b43e-9398d241e1bf	GCF_900504825.1	NCBI RefSeq
70d8de02-2f1c-4338-bdf0-e4d2a17128f7	GCF_900504835.1	NCBI RefSeq
89f4e7f5-368e-460e-846f-69f70e23f4e3	GCF_900504855.1	NCBI RefSeq
49a313f5-c3d5-42bf-a89a-f754261db12c	GCF_900504865.1	NCBI RefSeq
7c42f444-0543-44b5-a8e0-89ebb84efa3e	GCF_900504875.1	NCBI RefSeq
ebfd624b-157b-48ac-98f4-cb4ce06f7d1c	GCF_900504885.1	NCBI RefSeq
182557e6-77c4-4307-a6e0-eb07acd3cb55	GCF_900504895.1	NCBI RefSeq
f9a110fd-adf3-49a2-a02c-72aa7354645a	GCF_900504905.1	NCBI RefSeq
842b9a23-1390-464e-b558-fcd51ed83bb4	GCF_900504915.1	NCBI RefSeq
89f18c14-52b2-4c87-95e2-70ab2713dd75	GCF_900504925.1	NCBI RefSeq
787a2a01-acc6-476b-8e84-bdc88dc1c84d	GCF_900504935.1	NCBI RefSeq
1fa0c945-a57c-43d4-aa15-b3d6c570e1d9	GCF_900504945.1	NCBI RefSeq
b24f2e70-a2a6-42ae-91d4-93e29f0e48be	GCF_900504955.1	NCBI RefSeq
afe719b4-9aa3-461b-b4d8-6b46898cda98	GCF_900504965.1	NCBI RefSeq
51978746-46ec-4e8b-a480-0c7fa62733d9	GCF_900504975.1	NCBI RefSeq
d1865280-2f14-47df-b2a6-fb42f7fdef32	GCF_900504985.1	NCBI RefSeq
c5642378-5b01-43e5-985e-ed1427b6020c	GCF_900504995.1	NCBI RefSeq
17b33e4e-aeb2-427a-8662-e401df726348	GCF_900505005.1	NCBI RefSeq
9673c382-4669-4236-b131-6b9f85266490	GCF_900505015.1	NCBI RefSeq
1698053b-31ed-4b3e-af80-4e8d2bc44cc0	GCF_900505025.1	NCBI RefSeq
c5740124-2414-41c5-b230-9c6a88f46ccd	GCF_900505035.1	NCBI RefSeq
934c1773-7b1b-4a27-93d7-3c52c10cbbab	GCF_900505045.1	NCBI RefSeq
9bc66586-e849-4ac2-bc52-5c2c5a09ec10	GCF_900505055.1	NCBI RefSeq
2fa6e639-9923-4be4-881d-72b7ac991468	GCF_900505065.1	NCBI RefSeq
91ec62d9-5f4e-486e-bb7d-9f0a96329c58	GCF_900505075.1	NCBI RefSeq
676feb31-762b-4ab0-be86-5eb364bfc7fc	GCF_900505085.1	NCBI RefSeq
98f1faab-a1d9-4846-b860-548c8a671853	GCF_900505095.1	NCBI RefSeq
1f351c59-8b5d-434f-af8e-0a60cae05f1b	GCF_900505105.1	NCBI RefSeq
bfa9a8ea-5537-43c8-a402-89c5f767704e	GCF_900505115.1	NCBI RefSeq
fe18b5cf-3d83-4b01-93b2-c176cc2105ff	GCF_900505125.1	NCBI RefSeq
6f7d03bd-a089-4f48-8c9a-0cab32c4755b	GCF_900505135.1	NCBI RefSeq
594ae021-5b1d-4fc5-8e0d-0ca94beb11c3	GCF_900505145.1	NCBI RefSeq
297d994b-834c-48bc-af1d-5e05c9c21cfe	GCF_900505155.1	NCBI RefSeq
7dda74b4-4dbb-4c67-8aff-edfc33aaf0eb	GCF_900505165.1	NCBI RefSeq
3892f9c0-ca8c-4626-ae88-740486ba2222	GCF_900505175.1	NCBI RefSeq
0f6572d7-e000-4e8b-b01d-dfefcd979598	GCF_900505185.1	NCBI RefSeq
b8e4cf08-ed04-4c7e-9528-96b8e53e4550	GCF_900505195.1	NCBI RefSeq
f084e655-61dc-422e-80e5-00323b12cd15	GCF_900505205.1	NCBI RefSeq
00a2dc2e-9d89-4355-8c86-f69e2c204e0c	GCF_900505215.1	NCBI RefSeq
90c3706e-488c-488a-87a3-1b175e40e474	GCF_900505225.1	NCBI RefSeq
2dc2af44-d654-4c83-ab93-e739edfcd557	GCF_900505235.1	NCBI RefSeq
707bbdf0-a635-4303-8896-b289220b7563	GCF_900505245.1	NCBI RefSeq
827ba3be-11a9-4ef6-b473-6b32e71e61c6	GCF_900505255.1	NCBI RefSeq
e779528c-de52-4f67-8f72-34c9eaca342c	GCF_900505265.1	NCBI RefSeq
a2cf438a-157b-4320-8a8b-37ac19b360ed	GCF_900505275.1	NCBI RefSeq
d057536d-7a03-4a79-ac65-b7df6d3d96b3	GCF_900505285.1	NCBI RefSeq
07238faf-fb99-4363-925c-88006119050f	GCF_900505295.1	NCBI RefSeq
1b0f2bd1-8e5d-4088-9b27-19202a2b48a4	GCF_900505305.1	NCBI RefSeq
926f6891-146c-4e9e-91b7-408751abba36	GCF_900505315.1	NCBI RefSeq
ea657b3a-1e37-4a32-b23b-fc6b09e7fb15	GCF_900505325.1	NCBI RefSeq
2b800c76-53b7-402f-86d8-419ab7a64810	GCF_900505335.1	NCBI RefSeq
d1f236e0-1ede-4d8e-a655-804e37270eaf	GCF_900505345.1	NCBI RefSeq
f462a261-a1a0-4fdb-85ec-431c33d4402e	GCF_900505355.1	NCBI RefSeq
1c4408cd-9449-4513-a2fa-7e47fc452771	GCF_900505365.1	NCBI RefSeq
65b8d1a7-25d1-429e-91c8-f76eb039865a	GCF_900505375.1	NCBI RefSeq
e10b3b70-338e-4a8d-b500-c08f2177c1fb	GCF_900505385.1	NCBI RefSeq
4cac5647-f1fb-4779-977c-118f6c1f29d4	GCF_900505395.1	NCBI RefSeq
123dc3ad-e03f-4807-a9a5-0831059e6bca	GCF_900505405.1	NCBI RefSeq
10df1149-c1bd-46a8-b755-8bfe1a8c43e0	GCF_900505415.1	NCBI RefSeq
452fe089-3a03-44eb-8b24-80bc309709c3	GCF_900505425.1	NCBI RefSeq
24a8a31e-4cfe-4d91-8281-88c743ee6fd1	GCF_900505435.1	NCBI RefSeq
2247b644-73d2-43ee-b0ab-19971f712a22	GCF_900505445.1	NCBI RefSeq
5e965d27-7077-43d5-9786-9b1d13c82bef	GCF_900505455.1	NCBI RefSeq
ceddc620-fcf0-410f-8221-fd231083f53e	GCF_900505465.1	NCBI RefSeq
ac198e57-1061-45b6-8521-7de69d3cc562	GCF_900505475.1	NCBI RefSeq
06262807-6984-4697-ad6c-53f11827c6ed	GCF_900505485.1	NCBI RefSeq
406af3a4-86bb-4923-83b6-74d6bac9ac97	GCF_900505495.1	NCBI RefSeq
ad640e24-ba6d-4ae0-9801-42315d14b1e0	GCF_900505505.1	NCBI RefSeq
974825ac-004a-40c1-ad9a-26fbf5093916	GCF_900505515.1	NCBI RefSeq
ac89c0d9-b524-412c-ba30-31978a9e433c	GCF_900505525.1	NCBI RefSeq
95c4d533-2c03-49a4-932a-75fae16709c9	GCF_900505535.1	NCBI RefSeq
ba92befe-e856-4f18-b99a-01803bfe8457	GCF_900505545.1	NCBI RefSeq
ffd03e5d-9493-4f49-8050-f10bad68d450	GCF_900505555.1	NCBI RefSeq
36a782bf-18ea-4f94-9dc1-c1dca232de4c	GCF_900505565.1	NCBI RefSeq
6b6b5f2b-a93c-4cce-8f0b-430dadc2ecb6	GCF_900505575.1	NCBI RefSeq
57baa3b5-f912-4efc-a535-762912d6915b	GCF_900505585.1	NCBI RefSeq
2e11ba0f-f7ee-440d-bb3f-d7a9a4d44e9e	GCF_900505595.1	NCBI RefSeq
2e3ee24e-cbea-4c1d-aaa8-aff07a9f937e	GCF_900505605.1	NCBI RefSeq
fcb2d3c3-56aa-472c-8c37-f359770027d2	GCF_900505615.1	NCBI RefSeq
465278c0-61f0-42c6-b961-ccd1b387f2a1	GCF_900505625.1	NCBI RefSeq
02805f8a-4ba3-4077-9001-b8c1c23972b5	GCF_900505635.1	NCBI RefSeq
6a72290c-fb45-4cab-afa0-13339c30f898	GCF_900505645.1	NCBI RefSeq
61fe3e0a-11f0-4b61-9b40-d0c930c5e663	GCF_900505655.1	NCBI RefSeq
de602e28-68e9-499e-8ab2-acde5b22a071	GCF_900505665.1	NCBI RefSeq
3d4b6ff4-ff14-4e35-b301-6ca44842953d	GCF_900505675.1	NCBI RefSeq
05748ae4-8380-40e7-be6a-f9534afe4009	GCF_900505685.1	NCBI RefSeq
22fc2d39-eeb3-468b-8db3-c64d777dd929	GCF_900505695.1	NCBI RefSeq
041d0b33-06cf-49dc-bc1a-765c73e4f3c7	GCF_900505705.1	NCBI RefSeq
281cf77c-1475-4700-9d95-7be67e08d6b4	GCF_900505715.1	NCBI RefSeq
dabd44bd-0c66-481f-9202-0c2ed9536339	GCF_900505725.1	NCBI RefSeq
3bd7a64b-0a6e-4ad1-b728-cde3e216265b	GCF_900505735.1	NCBI RefSeq
3eea3980-6e47-4b0d-a3aa-48e1568b4f05	GCF_900505745.1	NCBI RefSeq
f8d75246-5605-416c-b6b1-ac1ae6cfe7f6	GCF_900505755.1	NCBI RefSeq
308225f8-cd4d-4d4a-ade5-b1b56c9bb50d	GCF_900505765.1	NCBI RefSeq
cef2f76e-2f9a-4181-b450-e6b5e1ab5075	GCF_900505775.1	NCBI RefSeq
b0b68aaf-7bcd-4189-8924-424b780b22ba	GCF_900505785.1	NCBI RefSeq
5d1848a1-a118-4018-8a72-e867be420022	GCF_900505795.1	NCBI RefSeq
e30f2ab6-87ca-4b3a-af45-2f121b46674b	GCF_900505805.1	NCBI RefSeq
4e1e5cd2-8aa2-41d4-8769-93b6e8761a81	GCF_900505815.1	NCBI RefSeq
1b5fa48f-51ee-45a2-a911-66c94a519765	GCF_900505825.1	NCBI RefSeq
5def53f0-3cb4-440a-b6c5-d54e37b947c4	GCF_900505835.1	NCBI RefSeq
7c2690ca-a4bd-4c1f-82ff-60d289d06b3a	GCF_900505845.1	NCBI RefSeq
36c6ef7f-9ef2-4637-8393-4b6b8067eef2	GCF_900505855.1	NCBI RefSeq
ca2bbe41-3250-4f9a-9cc7-d959bce8c594	GCF_900505865.1	NCBI RefSeq
911e445a-ba21-4463-a757-c6ca0a4ecadc	GCF_900505885.1	NCBI RefSeq
4ee94fd0-ff5e-4bbd-a5f8-0295393504ce	GCF_900505895.1	NCBI RefSeq
f6373f7c-4a65-43d1-ae64-2daa211ebd2e	GCF_900505905.1	NCBI RefSeq
42b5dd8f-723d-4402-a79b-667e3942b57e	GCF_900505915.1	NCBI RefSeq
ca2e52d2-1884-403c-ad52-a25a0494bd66	GCF_900505925.1	NCBI RefSeq
8fecd960-7c34-4add-897a-d46863185e7a	GCF_900505935.1	NCBI RefSeq
28bad0cd-f5ea-4457-84dd-d303e03e2d32	GCF_900505945.1	NCBI RefSeq
ca843644-0fd4-498b-8bea-491baf3c5412	GCF_900505955.1	NCBI RefSeq
87f7c860-d24a-4fe5-be89-a99487560442	GCF_900505965.1	NCBI RefSeq
e8f2b2a8-2470-47d6-8e83-217e52aa2898	GCF_900505975.1	NCBI RefSeq
c922ccee-5408-4fe4-9156-d04ca086859f	GCF_900505985.1	NCBI RefSeq
cd281090-9cea-4f67-8077-762f64041c40	GCF_900505995.1	NCBI RefSeq
8fb0df04-2b09-4ad8-b85d-d4e87ba2fcd6	GCF_900506005.1	NCBI RefSeq
3f1ff7a3-6d12-4e1b-a891-c61c07b9ca9d	GCF_900506015.1	NCBI RefSeq
2fc3d50a-bc68-413b-9d56-659ced10540b	GCF_900506025.1	NCBI RefSeq
ceac2e89-702b-4114-9d57-251f81ba89be	GCF_900506035.1	NCBI RefSeq
b112bacc-a3a4-4559-aec4-bd7e683e47fd	GCF_900506045.1	NCBI RefSeq
f86cf9a9-0511-4211-ba37-ec0bdff3fb5d	GCF_900506055.1	NCBI RefSeq
cebcd5c7-5b7e-4fd5-81b7-f56fa2ed7aed	GCF_900506065.1	NCBI RefSeq
5d7be5d4-52a7-45df-900b-fc4c3b8c4d09	GCF_900506075.1	NCBI RefSeq
c93d3310-0210-46a3-b8f8-cac5086cf6b9	GCF_900506085.1	NCBI RefSeq
bbb74c33-da42-4bb8-a5c7-f34bd20adbb6	GCF_900506095.1	NCBI RefSeq
9f0f74c6-97a0-4ce7-93a3-19b1604fdb3e	GCF_900506105.1	NCBI RefSeq
5eb02349-31ce-48d1-aa2d-8027524e10a2	GCF_900506115.1	NCBI RefSeq
b6eb94e8-e596-462b-8028-be62d41025c0	GCF_900506125.1	NCBI RefSeq
ac8c4003-a890-49fb-8d8b-a242d5ac1411	GCF_900506135.1	NCBI RefSeq
05cf86ba-6b5c-408f-9994-46606fd34bef	GCF_900506145.1	NCBI RefSeq
5894bd91-0db9-42a6-938d-a8b308edcf80	GCF_900506155.1	NCBI RefSeq
81a31ff6-e3df-408a-8009-2b98c8ae756d	GCF_900506165.1	NCBI RefSeq
b563fe04-1c7b-4345-a13e-ea1cfaac3b5b	GCF_900506175.1	NCBI RefSeq
0bf8a4d0-c494-40bc-8be3-75e17f4c03be	GCF_900506185.1	NCBI RefSeq
6db7ed0a-5387-4c7f-8f79-d47dc8677e2a	GCF_900506195.1	NCBI RefSeq
13f1bdf5-6aeb-45f6-bb39-2bb6b6f166b2	GCF_900506205.1	NCBI RefSeq
f84ddce6-ad98-4b82-88a8-facc353dd56e	GCF_900506215.1	NCBI RefSeq
b1c8aae5-52ee-40c6-af73-94150445c36e	GCF_900506225.1	NCBI RefSeq
b7655881-b2e0-4361-8c4a-7abdd80b6a74	GCF_900506235.1	NCBI RefSeq
55d9a897-1965-4ba5-b14c-2c5d0e686315	GCF_900506245.1	NCBI RefSeq
46e4b839-74cf-42d9-8656-ee3589bd5c82	GCF_900506255.1	NCBI RefSeq
89861392-f8f3-4f8d-a961-75fb9590dfdf	GCF_900506265.1	NCBI RefSeq
74198522-866c-4e15-9e09-fecc14449d89	GCF_900506275.1	NCBI RefSeq
38f2667a-2243-465e-9f9a-01abdc21ea3a	GCF_900506285.1	NCBI RefSeq
705534e4-64bf-4a6b-9c7f-8e53c8386d0a	GCF_900506295.1	NCBI RefSeq
3e049584-8ce0-423a-a110-93f6b9ee183e	GCF_900506305.1	NCBI RefSeq
644f6718-e23b-4cd1-af67-80489061d24f	GCF_900506315.1	NCBI RefSeq
9c767978-8b1d-4115-bddc-d3963b841278	GCF_900506325.1	NCBI RefSeq
0c764980-b2f3-429e-8b65-6c3e775d43ac	GCF_900506335.1	NCBI RefSeq
bf0d690c-a2a2-4845-86ba-d1cf775e74dc	GCF_900506345.1	NCBI RefSeq
e435fc2f-a9a8-49b5-86fc-b4694cf54037	GCF_900506355.1	NCBI RefSeq
5928b378-25c5-4427-8788-e6a5641c8f7c	GCF_900506365.1	NCBI RefSeq
f509c63a-bad0-49d5-9660-58a255467c7e	GCF_900506375.1	NCBI RefSeq
abd11c16-6348-402a-b0ad-62db78e56fe9	GCF_900506385.1	NCBI RefSeq
0754da38-9d33-44b0-bb28-b1cafe55054e	GCF_900506405.1	NCBI RefSeq
b277b3bf-e4b8-4b77-a672-62dc9ce51c7b	GCF_900506415.1	NCBI RefSeq
488dff73-80f4-422e-a60e-5ac72a99e70e	GCF_900506425.1	NCBI RefSeq
a64a1ac2-5e09-460e-9961-2405e02cd60b	GCF_900506435.1	NCBI RefSeq
a15e4942-ffe7-4047-a088-ec42011d6bd9	GCF_900506445.1	NCBI RefSeq
055ad643-fbb0-4d46-ba88-961fad009fc8	GCF_900506455.1	NCBI RefSeq
e0740128-ccc6-4bbb-9c26-1da947a1d08c	GCF_900506465.1	NCBI RefSeq
a54a334a-d041-4df2-bc47-a576fd3d0c5c	GCF_900506475.1	NCBI RefSeq
bfdf949a-a60d-443c-ab39-08e77c5050b0	GCF_900506485.1	NCBI RefSeq
1a8cc2b3-e2ab-4696-aac3-6e9b5a611666	GCF_900506495.1	NCBI RefSeq
23b9bd94-3cf9-4444-8386-581bffeb6849	GCF_900506505.1	NCBI RefSeq
f97d235e-5f8f-4cad-8fc2-a7fa6ef165e2	GCF_900506515.1	NCBI RefSeq
199e7dd9-f0f1-46ef-b1f6-43d9e7421685	GCF_900506525.1	NCBI RefSeq
df83c34a-e712-4f0e-a6d9-ba7c77019f37	GCF_900506535.1	NCBI RefSeq
5f76a578-a1d4-4f58-9be0-35828c7c195b	GCF_900506545.1	NCBI RefSeq
7c612a04-0213-4461-9bb9-4b6ba157120d	GCF_900506555.1	NCBI RefSeq
19ea194b-33c1-4c52-814b-2f85e0d67bc4	GCF_900506565.1	NCBI RefSeq
f77826a8-c954-4d2f-aa4e-3159d193a4e2	GCF_900506575.1	NCBI RefSeq
4ff7a1ec-a0bc-4029-9b00-3a4315a2ec38	GCF_900506585.1	NCBI RefSeq
ab881ffc-f5a1-4c4e-8dad-697be6829b16	GCF_900506595.1	NCBI RefSeq
8134b419-b255-4478-9b91-374bd7093d11	GCF_900506605.1	NCBI RefSeq
52df67d9-222e-4280-99e8-9f50cf628b34	GCF_900506615.1	NCBI RefSeq
d26f90ea-36ce-41f7-b64f-48a3998267b0	GCF_900506625.1	NCBI RefSeq
dcda198c-878e-49f9-9023-ed5ac0bd1593	GCF_900506635.1	NCBI RefSeq
29451b36-3778-4878-876b-ecb4d9d1887e	GCF_900506645.1	NCBI RefSeq
8a3d4141-ce80-46b0-811c-4bfebb8cb64a	GCF_900506655.1	NCBI RefSeq
e7338ae6-e34b-48d5-83f5-a6ee489fde14	GCF_900506665.1	NCBI RefSeq
ef9b393b-3f56-4dcb-83f8-6dac2929f1bc	GCF_900506675.1	NCBI RefSeq
b6f9df9f-f371-450d-a4b5-ae9a8a32a1b0	GCF_900506685.1	NCBI RefSeq
939f1dea-ac0f-47c0-9220-384481e5c49a	GCF_900506695.1	NCBI RefSeq
19585cf3-22d6-4be2-a766-a87f3571f58d	GCF_900506705.1	NCBI RefSeq
079a7a62-2ceb-4066-b209-a78b29e48a76	GCF_900506715.1	NCBI RefSeq
60bb4362-91f2-477c-8c5b-fd8dece13b39	GCF_900506725.1	NCBI RefSeq
4b32a639-cacf-435e-b1f2-6e298346f1e4	GCF_900506735.1	NCBI RefSeq
5add0c76-a56a-4eb9-91bb-0a2c84e149b3	GCF_900506745.1	NCBI RefSeq
589ff9b6-a26d-4380-963c-01769b8d088a	GCF_900506755.1	NCBI RefSeq
b5b47ccb-e8cc-4243-910b-195f98fb4522	GCF_900506765.1	NCBI RefSeq
0d17ba67-7a56-4762-883d-ff0bc227e7df	GCF_900506775.1	NCBI RefSeq
1cf2dbf2-f849-4046-a7c3-afdbd6b3975a	GCF_900506785.1	NCBI RefSeq
c9b09760-0fca-48b4-8687-8cc6f999a4fe	GCF_900506795.1	NCBI RefSeq
2cb9d45a-4b3c-4c1f-b003-23909e09c3a4	GCF_900506805.1	NCBI RefSeq
617c3394-63b9-490c-bc20-33b8b2035728	GCF_900506815.1	NCBI RefSeq
a65f1b4e-c4a7-4a38-8baa-1bc52db5df56	GCF_900506825.1	NCBI RefSeq
8a3cc70d-fd79-496e-962e-34b21f9bc8b6	GCF_900506835.1	NCBI RefSeq
f4f18ae9-7f4c-4364-9f08-3340e5e0f73b	GCF_900506845.1	NCBI RefSeq
e057f985-c636-4d3c-be8b-4971858d02dd	GCF_900506855.1	NCBI RefSeq
426acdc0-76ae-4706-838a-96a6bc3beec2	GCF_900506865.1	NCBI RefSeq
6417ec80-3c8d-4fb8-be45-decdb267a2e0	GCF_900506875.1	NCBI RefSeq
46ba03af-c644-4f5b-a698-a4c73e975e86	GCF_900506885.1	NCBI RefSeq
818b6062-e178-48b9-ba13-57ebce52bbf4	GCF_900506895.1	NCBI RefSeq
dc2f65c7-9833-4c2c-ae0d-7aa6d82a8382	GCF_900506905.1	NCBI RefSeq
e00b19ef-768c-4b29-a09a-6455b99ac785	GCF_900506915.1	NCBI RefSeq
efb4d610-7441-4840-8bc8-70cb7dc1c2eb	GCF_900506925.1	NCBI RefSeq
f7b80845-5652-4c55-9996-99da5a6d0547	GCF_900506935.1	NCBI RefSeq
8ba44ba3-64b0-45eb-9d77-3597ea399daf	GCF_900506945.1	NCBI RefSeq
45123e2f-4c42-4650-930b-746e8f4769a5	GCF_900506955.1	NCBI RefSeq
c13c88a5-b96a-4841-83fb-5f7272df80df	GCF_900506965.1	NCBI RefSeq
70ab31fe-0d33-44cd-bdcb-485b3b5d0ba2	GCF_900506975.1	NCBI RefSeq
d6094603-ca53-4a4a-a00d-679c9e60e596	GCF_900506985.1	NCBI RefSeq
7533732c-539c-41a9-a80c-a50b296f30a2	GCF_900506995.1	NCBI RefSeq
d2619d12-5f90-4231-a4e8-993bb6837100	GCF_900507005.1	NCBI RefSeq
2811b64d-40c4-465b-a006-824c9da6205c	GCF_900507015.1	NCBI RefSeq
c0984200-35a4-4d24-9732-b82a486d0ad6	GCF_900507025.1	NCBI RefSeq
335772b5-4c6d-45a2-8a46-8e3b24687651	GCF_900507035.1	NCBI RefSeq
b95aa37a-04d3-40ef-8ea4-a065f3393c62	GCF_900507045.1	NCBI RefSeq
c5c61216-1267-4ed9-93c7-8f5dde881047	GCF_900507055.1	NCBI RefSeq
e929c6c2-6ff2-4dd7-8d25-a13e4fa1d6ce	GCF_900507065.1	NCBI RefSeq
80939a55-034d-4f35-805b-8ca5e8d59f87	GCF_900507075.1	NCBI RefSeq
3f492299-247a-4f1c-9828-1d31a25c41e9	GCF_900507085.1	NCBI RefSeq
b533bb46-1a2a-4cf9-9024-4f0ca8881861	GCF_900507095.1	NCBI RefSeq
84ce57ab-1d4e-4242-8da0-3add8821bcfa	GCF_900507105.1	NCBI RefSeq
4a4d0ed3-aec2-469e-9b28-4e59397ea14a	GCF_900507115.1	NCBI RefSeq
2b28e060-82c6-4334-8b16-76bdb1c3bf3f	GCF_900507125.1	NCBI RefSeq
27c118ad-7483-4b5a-bbb4-e2652dcaad3d	GCF_900507135.1	NCBI RefSeq
a69da02d-be8f-49bf-9276-c8396b9a9886	GCF_900507145.1	NCBI RefSeq
53c00a55-f5ab-4142-a0a9-5e29f072baa6	GCF_900507155.1	NCBI RefSeq
f69c6a66-0c7c-492d-9946-3f9312f1d086	GCF_900507165.1	NCBI RefSeq
ff179474-1242-4b5f-881f-3f8fbc9a04f6	GCF_900507175.1	NCBI RefSeq
dc335683-78c5-4daf-b5e6-9f54bc507b70	GCF_900507185.1	NCBI RefSeq
39932082-596a-4a80-8f9c-9a7b91c9260d	GCF_900507195.1	NCBI RefSeq
79a7a81e-d655-4006-bf64-32a4573c9c11	GCF_900507205.1	NCBI RefSeq
32ca3b8c-b5bb-4209-8633-0f7e6154b05c	GCF_900507215.1	NCBI RefSeq
ac0297c5-0440-4e24-be30-f02babe0c33c	GCF_900507225.1	NCBI RefSeq
1bc2a562-3f38-4a4a-b2b9-fecfa952f144	GCF_900507235.1	NCBI RefSeq
3fb17d84-4f07-4c6e-ad8f-b208ab24f436	GCF_900507245.1	NCBI RefSeq
2a074085-c0b6-4336-9995-7c875ab987b3	GCF_900507255.1	NCBI RefSeq
2af6e6e5-43af-4fbf-9ee0-b1b48acb7c05	GCF_900507265.1	NCBI RefSeq
81034dc9-7972-4a89-9463-a01368030b9e	GCF_900507275.1	NCBI RefSeq
57248750-d96c-4d1e-86aa-999ceac5e0ea	GCF_900507285.1	NCBI RefSeq
c4fcda26-d815-4d12-bed0-ed36283b630b	GCF_900507295.1	NCBI RefSeq
42bd1eb5-b55c-42bf-8846-4ff02068715e	GCF_900507315.1	NCBI RefSeq
f5ea4eb6-12fe-4f1e-be28-98db0d94343a	GCF_900507325.1	NCBI RefSeq
1f9f87e0-2625-4313-a615-eb3c207ee979	GCF_900507335.1	NCBI RefSeq
a923e8ab-7669-4944-b4e0-a0eeb4909bac	GCF_900507345.1	NCBI RefSeq
e26ca506-7ca4-4644-81c1-9deaaf3fa82e	GCF_900507355.1	NCBI RefSeq
82b5ece9-90de-4a71-b9aa-49e625f5255b	GCF_900507365.1	NCBI RefSeq
a3bcb83c-56b6-4cb0-ace1-bac64fad6369	GCF_900507375.1	NCBI RefSeq
c32b88ca-f37e-47ec-af55-a9eebb3dd333	GCF_900507385.1	NCBI RefSeq
5f4dead6-18d4-4179-a8e6-5e37311d5fff	GCF_900507395.1	NCBI RefSeq
75afb329-ba86-4470-a943-888d1e87dbbe	GCF_900507405.1	NCBI RefSeq
54e9a3a6-83f4-45ce-b4d4-63cb9014ebeb	GCF_900507415.1	NCBI RefSeq
ddec0184-f16e-4e18-ac34-045a14391b66	GCF_900507425.1	NCBI RefSeq
f204fb95-07cc-412a-82ef-8a0cb6842a25	GCF_900507435.1	NCBI RefSeq
3d2ccc69-0623-493f-93fe-4346be84f6bb	GCF_900507445.1	NCBI RefSeq
a050b4d5-243e-48f1-a824-3e8fff7f9e91	GCF_900507455.1	NCBI RefSeq
e0302b73-06b0-45e0-bc6f-a40071c6348d	GCF_900507465.1	NCBI RefSeq
811c4436-4a48-4a62-b749-fd1909cbb3a1	GCF_900507475.1	NCBI RefSeq
44b572a4-a590-4bc1-ba46-6ceb78061307	GCF_900507485.1	NCBI RefSeq
f610f2af-e1e5-4f6a-86a3-6b774816df52	GCF_900507505.1	NCBI RefSeq
0a40b942-f5cc-4eb5-ad83-c08e374cd9a5	GCF_900507515.1	NCBI RefSeq
e56092ae-68cf-416e-bda4-0d10ef747e07	GCF_900507525.1	NCBI RefSeq
1fc5400b-e22d-4c09-8f32-8230f8d445e9	GCF_900507535.1	NCBI RefSeq
4918f6bd-d190-4683-a986-122cde64c863	GCF_900507545.1	NCBI RefSeq
88783a7e-858b-4864-b918-7a47536e4d3b	GCF_900507555.1	NCBI RefSeq
8a9f1781-6060-4389-a8ba-f478e4d26839	GCF_900507565.1	NCBI RefSeq
0cfc3314-c8b2-4b4e-9e54-4f3937223824	GCF_900507575.1	NCBI RefSeq
3b0571ed-b92d-4c86-8097-4058c7c24ab2	GCF_900507585.1	NCBI RefSeq
6ceaaadc-407e-4b74-bfbf-d661f34c182d	GCF_900507595.1	NCBI RefSeq
b7870bef-3097-425b-8a90-5805249ef02d	GCF_900507605.1	NCBI RefSeq
9b8e33a2-91ca-484d-82a8-44157d289859	GCF_900507615.1	NCBI RefSeq
40a02264-7c1b-4b23-93ae-a4bd02718440	GCF_900507625.1	NCBI RefSeq
ee4ab1a8-0cab-46d5-8734-aa4a2d45e815	GCF_900507635.1	NCBI RefSeq
c5560b60-db7f-4fb4-bd5b-112a88b01cfc	GCF_900507645.1	NCBI RefSeq
5e58d905-05e6-4ca8-bf55-c1b780b3498e	GCF_900507655.1	NCBI RefSeq
a9c379de-9603-4cfb-a967-7f22d78a38c0	GCF_900507665.1	NCBI RefSeq
ca7c7634-dfe6-493f-a316-f94a661e0be7	GCF_900507675.1	NCBI RefSeq
729d99a2-71ce-4621-a618-dc7d94a38018	GCF_900507685.1	NCBI RefSeq
82c071d7-b2f1-46ba-8f09-1cfcb329a6c1	GCF_900507695.1	NCBI RefSeq
8b5c64b7-bafd-4035-8046-17ec556ccde1	GCF_900507705.1	NCBI RefSeq
c6cf3b26-22ea-4708-8336-bc84c594f834	GCF_900507715.1	NCBI RefSeq
0429c83a-05a9-491d-bab9-1a068e09cd35	GCF_900507725.1	NCBI RefSeq
f8664043-a468-495e-9f6f-656f08c18b3b	GCF_900507735.1	NCBI RefSeq
3dc0a41b-0489-4daa-aed9-ed5eb363e9fd	GCF_900507745.1	NCBI RefSeq
cf12fb90-fa2e-4d4b-b3c1-6fc35a686aed	GCF_900507755.1	NCBI RefSeq
be08010c-5c58-443f-a9d0-bf3d39f2b7ee	GCF_900507765.1	NCBI RefSeq
768e04b4-5ac2-47b5-965f-ec4fbba33e68	GCF_900507775.1	NCBI RefSeq
e9a26c16-87f3-409f-8bd7-9485105d005a	GCF_900507785.1	NCBI RefSeq
99d27e59-b426-434e-8992-1aa52167f1e4	GCF_900507795.1	NCBI RefSeq
498602e2-7362-42d8-9d39-3b7a95954387	GCF_900507805.1	NCBI RefSeq
e40782ac-cea7-44ca-845d-bd3c2ec426ba	GCF_900507815.1	NCBI RefSeq
619a2906-eeb8-406d-9e4a-9cb30af2a695	GCF_900507825.1	NCBI RefSeq
3154edaf-a38c-4ed0-b0e9-67ecf60f8231	GCF_900507835.1	NCBI RefSeq
f453660e-f47b-49cc-9741-c12a0f2caa85	GCF_900507845.1	NCBI RefSeq
a4198ffd-0b33-47ea-b415-af1a98c46fef	GCF_900507855.1	NCBI RefSeq
3b299373-03bc-45ba-8ca3-8f159ff9d002	GCF_900507865.1	NCBI RefSeq
e8af0456-b0eb-4f2b-b3cf-00ba804b6fdd	GCF_900507875.1	NCBI RefSeq
eae79433-7056-4ce8-a907-3ace1d770793	GCF_900507885.1	NCBI RefSeq
28d860ec-7665-4060-bfc5-c56d2f5ec576	GCF_900507895.1	NCBI RefSeq
4e55c102-a839-4427-b1d4-c747ac29db3e	GCF_900507905.1	NCBI RefSeq
8dfd0a0a-7259-4a0e-a69d-b0275c7d5952	GCF_900507915.1	NCBI RefSeq
1a9412aa-645b-49e8-972b-e3374b2c746c	GCF_900507925.1	NCBI RefSeq
e97206fa-8276-447e-bab3-8af1f755b29a	GCF_900507935.1	NCBI RefSeq
422075e0-e1e5-4e08-bdd5-afe67ef8d14f	GCF_900507945.1	NCBI RefSeq
72dcb7ec-4e9b-4170-8aef-481a922e8654	GCF_900507955.1	NCBI RefSeq
292a6ec8-5616-4ca0-bcb6-55fcce67f599	GCF_900507965.1	NCBI RefSeq
0a114c57-a7b5-43ea-8d92-26929d427b58	GCF_900507975.1	NCBI RefSeq
edf2e836-e12d-4734-93fd-8d6d4509c09a	GCF_900507985.1	NCBI RefSeq
11af8a46-811b-4a3b-a0f2-eb608f697021	GCF_900507995.1	NCBI RefSeq
b2f9dccf-0b7b-4caa-9640-815c478ca641	GCF_900508005.1	NCBI RefSeq
e5f344e9-6467-4672-81d6-84e7972eef45	GCF_900508015.1	NCBI RefSeq
998e2ce7-ae7b-40a1-ae84-c2bce6d80e11	GCF_900508025.1	NCBI RefSeq
1778c9a5-111d-465f-a91c-bf70c0790e53	GCF_900508035.1	NCBI RefSeq
b3f338d5-21e6-467d-92e1-d502e800ae02	GCF_900508045.1	NCBI RefSeq
4ab0fe15-2a8f-422e-87a4-98299a80c787	GCF_900508055.1	NCBI RefSeq
9a702c71-9b79-4ea7-9e8a-1fa9c20b876f	GCF_900508065.1	NCBI RefSeq
6a5b8237-58f3-437b-832b-11ac042fc158	GCF_900508075.1	NCBI RefSeq
e60facfc-0309-4aeb-932a-0978dc1e6bb6	GCF_900508085.1	NCBI RefSeq
0fbe72bb-d8cd-48b3-a10e-bda12f951417	GCF_900508095.1	NCBI RefSeq
9efec13d-17e1-46af-98dc-efae87492549	GCF_900508105.1	NCBI RefSeq
d0347d88-aa4e-463f-a379-2ac861a133e4	GCF_900508115.1	NCBI RefSeq
f25c1a52-c15c-45f6-b1f0-52a3dff166d1	GCF_900508125.1	NCBI RefSeq
04a384b4-a9bd-41f2-9eda-b5e5dda7323e	GCF_900508135.1	NCBI RefSeq
de408c24-0f60-4812-a640-eccdc55e6c01	GCF_900508145.1	NCBI RefSeq
1bceaea1-140d-4834-b93d-f6c8d5a2cb1e	GCF_900508155.1	NCBI RefSeq
05331339-fd38-4e8a-aa4e-92ff9ee971f1	GCF_900508165.1	NCBI RefSeq
16e622c2-f332-480a-9962-da6b9e21f0e9	GCF_900508175.1	NCBI RefSeq
76b95f4c-fb27-4634-a39d-67c43e83a159	GCF_900508185.1	NCBI RefSeq
68bf51c2-4a90-4ce8-b7d9-f95e4c9340a3	GCF_900508195.1	NCBI RefSeq
9417c132-3903-47ef-a339-f9e57fe9059d	GCF_900508205.1	NCBI RefSeq
a77430fe-2ff4-4c8a-94f5-f68cdf8d5d78	GCF_900508215.1	NCBI RefSeq
f7c17f11-ac14-4f31-a0c3-45a030c09ffd	GCF_900508225.1	NCBI RefSeq
6d104c20-0861-4cf1-955e-cc23542f0873	GCF_900508235.1	NCBI RefSeq
a1984f38-8b4b-4702-a6fa-238a229ef608	GCF_900508245.1	NCBI RefSeq
81f0efda-baba-41af-8126-ca0f5a9b822e	GCF_900508255.1	NCBI RefSeq
a54ee6d7-5e9d-47df-a69c-c7177d15115e	GCF_900508265.1	NCBI RefSeq
b3a6d0fb-be74-47a3-8859-a20eb7ea25b7	GCF_900508275.1	NCBI RefSeq
237ca5ed-ee69-4115-8556-af79939526d3	GCF_900508285.1	NCBI RefSeq
b281c768-9edf-47ad-82d5-fc3ce59c4390	GCF_900508295.1	NCBI RefSeq
efe562fb-d13d-48ef-b613-2cfa9b191301	GCF_900508305.1	NCBI RefSeq
a9b230ec-a2bb-4098-af60-407190ba9490	GCF_900508315.1	NCBI RefSeq
0fe16a59-9598-4364-8555-01cb1242415b	GCF_900508325.1	NCBI RefSeq
b456a7e4-2cfc-49c8-b428-48f3f54681ea	GCF_900508335.1	NCBI RefSeq
2dce23aa-ce3d-4a58-9aa2-671bec9e9488	GCF_900508345.1	NCBI RefSeq
4d3a3e32-bb88-4c0e-bf33-38a0f219036d	GCF_900508355.1	NCBI RefSeq
798e87ba-873b-4559-bb22-779d765c2faa	GCF_900508365.1	NCBI RefSeq
72430c21-fbc0-45a2-a7bc-e416fc062281	GCF_900508375.1	NCBI RefSeq
0ac681cb-1281-40c2-9f2e-b34f58f477aa	GCF_900508385.1	NCBI RefSeq
0952e145-66ad-4fd6-9068-c9886b5d90b7	GCF_900508395.1	NCBI RefSeq
53eda083-02ed-42d3-ab25-c2dff0d1bc23	GCF_900508405.1	NCBI RefSeq
d2c427c2-ce46-4476-bfd8-d8c923536a99	GCF_900508415.1	NCBI RefSeq
576accd1-a554-40de-a9ca-cde8e187e44a	GCF_900508425.1	NCBI RefSeq
58254563-da47-4cad-94da-de30f510d5bb	GCF_900508435.1	NCBI RefSeq
183d0713-8c6f-4352-a256-252d450c809a	GCF_900508445.1	NCBI RefSeq
06aa3992-d8f0-4f56-9ef1-a8b01209175e	GCF_900508455.1	NCBI RefSeq
50789b52-65bd-499f-9017-6386bee93b5f	GCF_900508465.1	NCBI RefSeq
f0db4533-3c72-4a51-8aa2-8e90808c654b	GCF_900508475.1	NCBI RefSeq
a32b190f-9ded-48c6-9275-bbe5d56579d8	GCF_900508485.1	NCBI RefSeq
a8eb7e16-b68c-435a-8ff9-3f80b3e9b312	GCF_900508495.1	NCBI RefSeq
4d6ec366-d12f-499a-92b8-6cf896913e9d	GCF_900508505.1	NCBI RefSeq
d0abf0df-00af-4b7b-985f-95168849022c	GCF_900508515.1	NCBI RefSeq
1bc2ec24-e8e4-4fab-9894-2398a5d17593	GCF_900508525.1	NCBI RefSeq
ff7c8353-9cb9-4fd3-854a-fdf3283d8031	GCF_900508535.1	NCBI RefSeq
2322fe56-3e54-46f3-9b72-5f5fa819e403	GCF_900508545.1	NCBI RefSeq
edf5ee6f-c558-4e59-80b1-8613d60a092b	GCF_900508555.1	NCBI RefSeq
0346ae9b-9e16-4534-98e6-2cb25fce6702	GCF_900508565.1	NCBI RefSeq
8926fc17-fe7d-418a-a957-1b316d0c32d8	GCF_900508575.1	NCBI RefSeq
a6ba5a83-2f78-4245-a4a6-2a2939c3ab05	GCF_900508585.1	NCBI RefSeq
48473852-7605-40ce-ad3e-46df9e6a4ca0	GCF_900508595.1	NCBI RefSeq
1ec193fc-bc4e-4169-9051-bf7c507a522f	GCF_900508605.1	NCBI RefSeq
2fa3f739-6077-4b49-919e-2f517657223d	GCF_900508615.1	NCBI RefSeq
e46ec5d1-e17e-498c-84fa-0241f4ea0788	GCF_900508625.1	NCBI RefSeq
4510d977-3202-46d6-b2a4-6a776bae70dc	GCF_900508635.1	NCBI RefSeq
ad25a78e-4d7b-46b2-8a14-80153bec1f5a	GCF_900508645.1	NCBI RefSeq
deecc98d-baba-470d-bbbe-4d480714146e	GCF_900508655.1	NCBI RefSeq
9ac05e6e-2bcd-49d4-bec1-9505d19928f4	GCF_900508665.1	NCBI RefSeq
0cc13ec3-8411-4af4-9e4d-9fef605197e0	GCF_900508675.1	NCBI RefSeq
eebec19d-7099-44b8-82a6-de0752563ff2	GCF_900508685.1	NCBI RefSeq
07383584-2d97-4609-bec6-5671ea479faf	GCF_900508695.1	NCBI RefSeq
c804195b-9cc2-4f06-b08e-9112c6592134	GCF_900508705.1	NCBI RefSeq
00ff888c-ce2a-4a6a-86d8-1426c6862eb9	GCF_900508715.1	NCBI RefSeq
3792e0df-9785-4354-8c89-df4d86a6e232	GCF_900508725.1	NCBI RefSeq
ecc8cf0a-e99b-4234-b4ba-091eea359913	GCF_900508735.1	NCBI RefSeq
3b535a12-c957-44e3-8b67-cd1db6949e3a	GCF_900508745.1	NCBI RefSeq
43ba0640-0501-4a8d-8e3b-7fb1f8322af5	GCF_900508755.1	NCBI RefSeq
e411ae8f-3272-4ccf-a81d-bf6b27ee3dc6	GCF_900508765.1	NCBI RefSeq
ae07e320-5716-4e73-a53b-89356a09fd03	GCF_900508775.1	NCBI RefSeq
a701a4e4-330f-4323-b1f0-162a4470eb65	GCF_900508785.1	NCBI RefSeq
370bec96-e5bc-4067-9ada-68b526cd77aa	GCF_900508795.1	NCBI RefSeq
7b444225-aafb-4862-bfba-5d630104a91d	GCF_900508805.1	NCBI RefSeq
4b6f98dc-9216-4bc9-a4e1-30d58f966adc	GCF_900508815.1	NCBI RefSeq
c09c6811-ec6f-487c-b354-b58fb941b4be	GCF_900508825.1	NCBI RefSeq
0bbea73b-e4e9-408e-b5b0-bd40736fa403	GCF_900508835.1	NCBI RefSeq
a5605777-2d72-4055-84ce-dd16ecff8c91	GCF_900508845.1	NCBI RefSeq
1f58834d-2365-4850-9d67-a36ddd6f94c6	GCF_900508855.1	NCBI RefSeq
42114ac7-a987-4399-8c6c-69529b88f37e	GCF_900508865.1	NCBI RefSeq
d4f76643-069d-4347-9c69-dd98d0460951	GCF_900508875.1	NCBI RefSeq
ecb20a5c-ebc0-41ea-83a7-a79734347dbb	GCF_900508885.1	NCBI RefSeq
432ebf83-e99f-4f6f-96a6-cccfe23f40e4	GCF_900508895.1	NCBI RefSeq
d979c073-ae4a-4a13-8a64-be7cb9039a6a	GCF_900508905.1	NCBI RefSeq
df8edd99-cbd5-4c73-af58-0d85ae5018de	GCF_900508915.1	NCBI RefSeq
2b53fbcc-b3da-4a36-b188-32a460c3ae89	GCF_900508925.1	NCBI RefSeq
13661e98-e038-475b-aebc-e663aef17c57	GCF_900508935.1	NCBI RefSeq
47e1fa38-85ba-40e8-87b4-0e27d4294177	GCF_900508945.1	NCBI RefSeq
03e264e6-3c7b-4f22-bef3-089107df77a3	GCF_900508955.1	NCBI RefSeq
3ff57dec-f3f5-47f3-b3d5-6fb5ea54e4a1	GCF_900508965.1	NCBI RefSeq
9b3b03cb-776f-4462-8fc5-b3a90583a8db	GCF_900508975.1	NCBI RefSeq
4a0aeac8-1efd-44de-827a-2ca4953235d5	GCF_900508985.1	NCBI RefSeq
550c1c08-b298-4662-a79d-f304b7d005ee	GCF_900508995.1	NCBI RefSeq
c01f5a83-e7df-438a-a6c1-8391f0006550	GCF_900509005.1	NCBI RefSeq
49d0cd52-f858-404d-9f2f-46ba4e5500f6	GCF_900509015.1	NCBI RefSeq
cedcec34-4142-4869-aa1d-7e0a34a4df4f	GCF_900509025.1	NCBI RefSeq
5a549619-5874-4aa3-b6fe-e2d789e11e22	GCF_900509035.1	NCBI RefSeq
acf0d941-41ac-4063-952c-f0b7f27095c8	GCF_900509045.1	NCBI RefSeq
3a760d4c-ddac-4c0a-a13d-6ab7525c948d	GCF_900509055.1	NCBI RefSeq
49b06f32-7b1a-4f66-8a9b-efc784827ffe	GCF_900509065.1	NCBI RefSeq
79961635-2f16-49e6-8167-0f8f2c7d0931	GCF_900509075.1	NCBI RefSeq
19ba6164-4fc7-4ffe-91da-d065b1e4049c	GCF_900509085.1	NCBI RefSeq
053dc75f-a341-4124-9101-8eb8f502b05a	GCF_900509095.1	NCBI RefSeq
a91dabdf-a7e4-46d0-a09c-4791b43e2841	GCF_900509105.1	NCBI RefSeq
4543144a-1f71-4542-a0eb-e851ac7654af	GCF_900509115.1	NCBI RefSeq
42ab7bd2-d0a7-4d9a-823d-5a813b06961e	GCF_900509125.1	NCBI RefSeq
6b21836e-c39d-4f78-b3b5-285e477286e0	GCF_900509135.1	NCBI RefSeq
0bc9ab15-cdbd-454d-9f68-0c3605192502	GCF_900509145.1	NCBI RefSeq
89d457d3-97e9-4737-b53e-decfe067ae9f	GCF_900509155.1	NCBI RefSeq
8abf1424-8baf-4819-994b-44f20d8d4653	GCF_900509165.1	NCBI RefSeq
90de0978-f38e-4505-889a-93445b5f5e06	GCF_900509175.1	NCBI RefSeq
e4624e46-61b3-4713-94bb-fbf89ade7790	GCF_900509185.1	NCBI RefSeq
499e09d2-1729-49d4-998b-3db064a37b71	GCF_900509195.1	NCBI RefSeq
ed878181-97b0-45f6-8669-921d8acf83a5	GCF_900509205.1	NCBI RefSeq
d7ae7511-ba56-4659-8fc8-5aafbead743e	GCF_900509215.1	NCBI RefSeq
0bac1e99-c675-4d8d-b981-858ba8b38b1f	GCF_900509225.1	NCBI RefSeq
653927ea-564a-41d2-b106-1d6a84aee25e	GCF_900509235.1	NCBI RefSeq
78fe98d0-3c08-4541-8a81-e20b94c49307	GCF_900509245.1	NCBI RefSeq
0e0b1d29-9b64-480f-84e7-2c2fd97a5e3b	GCF_900509255.1	NCBI RefSeq
2d3af73e-f42a-49cd-b703-ad96e3e762a2	GCF_900509265.1	NCBI RefSeq
8f9fb70d-7de6-460d-8dfe-c5b23fb44787	GCF_900509275.1	NCBI RefSeq
52d846ef-fe08-406e-8d46-9dba5764c456	GCF_900509285.1	NCBI RefSeq
bdb1bee5-c83b-4ca1-81f4-b8ec152e3002	GCF_900509295.1	NCBI RefSeq
35a97558-5bc0-4db8-8f00-81693188f3e4	GCF_900509305.1	NCBI RefSeq
c74fb81b-74f0-4356-984c-b0d660bf268d	GCF_900509315.1	NCBI RefSeq
f09d07ff-4ffc-4a4d-95a5-68a621146445	GCF_900509325.1	NCBI RefSeq
723d94bb-51dd-4b38-8785-276f8d514b03	GCF_900509335.1	NCBI RefSeq
2171fb24-4e34-4998-b1a0-2f6d7ffeb4e5	GCF_900509345.1	NCBI RefSeq
ce11bfab-12c0-4d35-8d5a-8f53fa254cd7	GCF_900509355.1	NCBI RefSeq
836b4f24-2386-4586-bd46-c72520453001	GCF_900509365.1	NCBI RefSeq
68a3d162-9414-4a51-8f9e-b1a94d9dab8e	GCF_900509375.1	NCBI RefSeq
be1a4d5f-b05b-4e10-bc58-704cde700c9b	GCF_900509385.1	NCBI RefSeq
28d1f170-f758-4901-97cc-7d9e75665d3d	GCF_900509395.1	NCBI RefSeq
2c7f6f29-54b2-43ab-b73e-4549345cd44f	GCF_900509405.1	NCBI RefSeq
70dfe88d-4fcf-4fe6-a42d-355469341928	GCF_900509415.1	NCBI RefSeq
bb6d3df7-0520-490b-aa9e-9ee84d2b5c60	GCF_900509425.1	NCBI RefSeq
06a05d72-55ec-43e9-971b-72865d34aa17	GCF_900509435.1	NCBI RefSeq
a6cd4a17-2156-4ddc-97d9-36b48c50bf45	GCF_900509445.1	NCBI RefSeq
643ed534-bf46-4880-864d-f16c85bf6ad4	GCF_900509455.1	NCBI RefSeq
598064bf-8d0f-400a-9ca6-1dd828049bd4	GCF_900509465.1	NCBI RefSeq
3ef661c2-8bc0-45a5-9cf3-0fb9ed676502	GCF_900509475.1	NCBI RefSeq
7542680b-e7ad-43ef-b1e8-b73054680448	GCF_900509485.1	NCBI RefSeq
a3a21f66-65fb-4c59-ac12-ec069fcb9f0f	GCF_900509495.1	NCBI RefSeq
3edcf0dc-1a96-40be-ae2f-1404ea43b6aa	GCF_900509505.1	NCBI RefSeq
f9d45a58-282f-4b19-b8bf-a78d7f8e3d51	GCF_900509515.1	NCBI RefSeq
e2950866-6095-4ed5-861c-daa62e0127b8	GCF_900509525.1	NCBI RefSeq
2fd723da-5677-4342-8a16-2c64810cc7aa	GCF_900509535.1	NCBI RefSeq
ee02c00a-e6ba-4ff7-a184-213428ee6638	GCF_900509545.1	NCBI RefSeq
e783aacc-d51e-4b6e-a6f1-03dad5609c6a	GCF_900509555.1	NCBI RefSeq
ef5c7bee-bda0-4df1-9a05-85fc036f81fc	GCF_900509565.1	NCBI RefSeq
7962e12f-d4d1-447a-8196-89f41af38599	GCF_900509575.1	NCBI RefSeq
9b97c113-cd28-4c00-9199-595af55d3450	GCF_900509585.1	NCBI RefSeq
6b5d032b-9eda-4b9a-84fb-115773fabb40	GCF_900509595.1	NCBI RefSeq
4b144662-31e0-421e-8c77-8f41a6fc3124	GCF_900509605.1	NCBI RefSeq
49f43a22-bcae-4f90-a577-0403cba10c15	GCF_900509615.1	NCBI RefSeq
5b7f4c77-f77a-44c3-a7df-76f666160b23	GCF_900509625.1	NCBI RefSeq
7a69323b-36a1-47a4-848c-04d8dbcfe893	GCF_900509635.1	NCBI RefSeq
6cf24352-af14-4821-858a-477c1e9ecafe	GCF_900509645.1	NCBI RefSeq
9a4ca9b4-3861-422d-bfa9-45a6cd5173c0	GCF_900509655.1	NCBI RefSeq
579b2461-9379-4105-9cd3-a905670ec588	GCF_900509665.1	NCBI RefSeq
9fcf481e-2166-4f17-8710-8296e1ddaf99	GCF_900509675.1	NCBI RefSeq
4f5eb266-0899-4e4e-a4c5-7cf3b7e19a8f	GCF_900509685.1	NCBI RefSeq
04f836d0-0c13-4572-b2e6-b4b49d70b573	GCF_900509695.1	NCBI RefSeq
89eb552f-f9c7-4653-8440-81715f7f37de	GCF_900509705.1	NCBI RefSeq
ae810847-465b-4729-a769-dab1afedf7a7	GCF_900509715.1	NCBI RefSeq
abfea94b-336b-41a5-857d-e29f0306fb76	GCF_900509725.1	NCBI RefSeq
551639bd-f687-4dd4-969b-f55debac73b2	GCF_900509735.1	NCBI RefSeq
7b5d8f91-40a7-44bb-8ea3-6be554a201f0	GCF_900509745.1	NCBI RefSeq
d62cff22-db08-4a40-b003-f1d71d734602	GCF_900509755.1	NCBI RefSeq
0a1c7cbe-176f-44ce-ae20-93a418cd1961	GCF_900509765.1	NCBI RefSeq
031cb456-a38b-4322-9baf-4ff12c3930b9	GCF_900509775.1	NCBI RefSeq
8f82ce46-703e-47ab-8ae6-20f97d1cc9b3	GCF_900509785.1	NCBI RefSeq
c13e6a45-9db4-4550-8839-fa9f38653460	GCF_900509795.1	NCBI RefSeq
61456edc-f8b4-4b2d-9991-5c5480d6acd3	GCF_900509805.1	NCBI RefSeq
ba8da6d2-0800-425f-879c-1bee38f121c6	GCF_900509815.1	NCBI RefSeq
49ee78e9-fed4-42ee-8ac4-9cf86425eb64	GCF_900509825.1	NCBI RefSeq
d52e3e9f-8759-4ac7-91cb-4ce3c8669843	GCF_900509835.1	NCBI RefSeq
b49dec47-ba01-4d4b-8fff-5e10be47e6ae	GCF_900509845.1	NCBI RefSeq
d0a7e3d1-7433-4729-8cb7-8b8377c8b81c	GCF_900509855.1	NCBI RefSeq
1deaa308-cb48-4132-92b5-4f20a3409765	GCF_900509865.1	NCBI RefSeq
aad03b68-4d75-4775-a8b4-27359d4bd5e7	GCF_900509875.1	NCBI RefSeq
7bfdbd58-2408-4675-a90b-4e3fbb84905d	GCF_900509885.1	NCBI RefSeq
a6188430-264d-408f-b36c-7895ad99cbac	GCF_900509905.1	NCBI RefSeq
1405f20a-f5cc-4f4f-9d6e-1d6593300fc3	GCF_900509915.1	NCBI RefSeq
b8d34e32-2458-4270-abef-a510e256c7e9	GCF_900509925.1	NCBI RefSeq
5ad95c2f-24cd-4140-83b5-09296b124eab	GCF_900509935.1	NCBI RefSeq
f6c6e0bd-713a-45aa-8189-f07479bce6e4	GCF_900509945.1	NCBI RefSeq
34c5ee04-ffc6-4e5a-8658-03a700803e9d	GCF_900509955.1	NCBI RefSeq
af7a1c2d-07d5-445d-b036-91c6013e64ce	GCF_900509965.1	NCBI RefSeq
faedc4a3-8c54-4c14-9565-23354411066e	GCF_900509975.1	NCBI RefSeq
ac4823d4-db1b-47d1-8a65-2bbc9f380dc5	GCF_900509985.1	NCBI RefSeq
b8c61e79-3e5a-4145-97aa-6dd4483c2bcd	GCF_900509995.1	NCBI RefSeq
3131d43f-49ad-4a2c-a959-d443e8dca5a4	GCF_900510005.1	NCBI RefSeq
a80511e7-c017-4a4e-a2ad-b65b74a78486	GCF_900510015.1	NCBI RefSeq
d3e021f5-86d2-4148-abc9-82698d24aaf3	GCF_900510025.1	NCBI RefSeq
fce19b10-fc33-4db5-9143-072972240ecd	GCF_900510035.1	NCBI RefSeq
4c21096f-ec47-4102-b3da-691b7b477c10	GCF_900510045.1	NCBI RefSeq
d88153dd-370a-4de3-90a5-3b5f6b921e9c	GCF_900510055.1	NCBI RefSeq
b0ea76c9-8c02-4d9a-bb36-15414e7bda65	GCF_900510065.1	NCBI RefSeq
1b5b0665-c87c-4bff-8746-af7dc78687a6	GCF_900510075.1	NCBI RefSeq
cc94d665-9411-4241-9432-23b8b8e1103e	GCF_900510085.1	NCBI RefSeq
7e03cc8d-884b-4c35-8a22-7e61a978c07d	GCF_900510095.1	NCBI RefSeq
f4ef7834-40a6-409b-898f-4979030fa7b7	GCF_900510105.1	NCBI RefSeq
adbfc864-85e9-4247-9eb0-405e3282629c	GCF_900510115.1	NCBI RefSeq
b1a2b498-5921-461f-8c78-8820bd61d6ad	GCF_900510125.1	NCBI RefSeq
04ea3a14-0687-4e39-8191-adf01bf49561	GCF_900510135.1	NCBI RefSeq
7896b5c6-f4b4-4cdb-8bc1-b1a05952a602	GCF_900510145.1	NCBI RefSeq
8f0baa78-f414-4ce8-a8b7-27278970d10f	GCF_900510155.1	NCBI RefSeq
1fcfb5ea-5674-440e-8a9c-b27690a7f1c8	GCF_900510165.1	NCBI RefSeq
80d0080d-6211-4b6a-8390-74aa7d2678d9	GCF_900510175.1	NCBI RefSeq
743d80d7-c351-48c0-a9a0-28a74e2bf7e8	GCF_900510185.1	NCBI RefSeq
fabfa4e7-452d-4190-9813-abec18a94615	GCF_900510195.1	NCBI RefSeq
f15d124c-13b7-40c7-9a5c-a0391b171d82	GCF_900510205.1	NCBI RefSeq
e82591b2-3e7e-4e50-8ade-24ca3c03c7d4	GCF_900510215.1	NCBI RefSeq
792ec8d7-aab4-464b-9ea2-36ba91fb8c2b	GCF_900510225.1	NCBI RefSeq
77cfcf53-aa5a-4cbf-b5c2-0d20c804f3b0	GCF_900510235.1	NCBI RefSeq
f1109d41-b551-4634-b69d-9f568bc9225f	GCF_900510245.1	NCBI RefSeq
d8a70222-1509-4ab0-a739-9131b3f48b54	GCF_900510255.1	NCBI RefSeq
807bdf78-c371-4c02-bd88-607d83b8e220	GCF_900510265.1	NCBI RefSeq
9225e702-a4ef-4c6d-a31e-c659ae9de6ec	GCF_900510275.1	NCBI RefSeq
017976cd-c9eb-4da0-af86-4b0b69cbf806	GCF_900510285.1	NCBI RefSeq
a1063696-d5c6-4bfb-83ae-462cd16ae6f7	GCF_900510295.1	NCBI RefSeq
c0f60ec5-ce9a-4d4b-a3f0-8a53d43ef253	GCF_900510305.1	NCBI RefSeq
1ece489d-7cf9-4c98-a5a5-05de405b902a	GCF_900510315.1	NCBI RefSeq
fce178a2-c07d-46bb-be45-88943cf48dfa	GCF_900510325.1	NCBI RefSeq
9c80db94-14c0-4f10-99a4-9f12175ba4c1	GCF_900510335.1	NCBI RefSeq
69df9d5a-276f-44bc-ae47-e91eec99da73	GCF_900510345.1	NCBI RefSeq
0a41f342-8806-4604-b2c3-380d53e4e736	GCF_900510355.1	NCBI RefSeq
a52edfe5-3005-4ff2-be26-4d405e885252	GCF_900510365.1	NCBI RefSeq
e555f106-3c31-411b-a825-96d3c578c8ef	GCF_900510375.1	NCBI RefSeq
9c5d49bd-2379-4113-b20a-4d8ab5a05b47	GCF_900510385.1	NCBI RefSeq
f54602b9-e6aa-49ce-9c96-fb0a8ee1bb0b	GCF_900510395.1	NCBI RefSeq
90f592d2-8846-4532-8e2c-d0b90c8d89a2	GCF_900510405.1	NCBI RefSeq
f90033ba-4619-4edc-bbfc-6f862965f724	GCF_900510415.1	NCBI RefSeq
4aafc386-7b76-45ae-aa67-9feab04a8619	GCF_900510425.1	NCBI RefSeq
0e799ad3-d005-46dd-835d-36d42bf3360e	GCF_900510435.1	NCBI RefSeq
6e185740-28a6-483f-b65f-0307ad209a5f	GCF_900510445.1	NCBI RefSeq
6a5c5462-dccc-4b3f-b907-18248dc8a093	GCF_900510455.1	NCBI RefSeq
d1ee9c9f-ffd7-431c-bac8-03009eb155e1	GCF_900510465.1	NCBI RefSeq
0dd528b8-a6a3-4e57-ac3c-b77f7c830797	GCF_900510475.1	NCBI RefSeq
7420a15b-6ed1-4138-a040-1a16627884f0	GCF_900510485.1	NCBI RefSeq
e92aedd5-78ae-4fc3-9f2f-32954d6ae70e	GCF_900510495.1	NCBI RefSeq
937b35ae-2015-4b15-98f6-d3af6448c9d3	GCF_900510505.1	NCBI RefSeq
8f598822-d37a-4c48-b110-5b7807e16f0e	GCF_900510515.1	NCBI RefSeq
7d1e376e-89a9-479f-a6ab-22127593e6e1	GCF_900510525.1	NCBI RefSeq
68651876-1a00-4bd4-b6ed-d4b3056880b0	GCF_900510535.1	NCBI RefSeq
2eccdfdb-1a9d-4612-8984-71b9f615fbe4	GCF_900510545.1	NCBI RefSeq
0beb159d-db3d-4266-901e-35094aec1691	GCF_900510555.1	NCBI RefSeq
0915522b-ae53-4318-8c4b-b3f3b2e03c58	GCF_900510565.1	NCBI RefSeq
d051b002-d7ab-4eb3-bde2-d944809b0669	GCF_900510575.1	NCBI RefSeq
5fcff03a-fb53-4203-83cc-cb21a15b865d	GCF_900510585.1	NCBI RefSeq
5376857a-576d-4afd-9844-b6f848242f0d	GCF_900510595.1	NCBI RefSeq
abb2edd6-4bee-44aa-958d-73019e1d510e	GCF_900510605.1	NCBI RefSeq
d72d3e6f-2010-42fe-8f07-ef020f2721cf	GCF_900510615.1	NCBI RefSeq
0648fecd-b3b4-447e-9f54-22d033c43cf3	GCF_900510625.1	NCBI RefSeq
6357784b-bc8c-4c8d-ac1b-792b20b01ccd	GCF_900510635.1	NCBI RefSeq
5b6b76b7-fbc6-47e2-9c67-c6ad0c14cae1	GCF_900510645.1	NCBI RefSeq
e38d7554-baa8-437b-a264-8efccb4b4dc1	GCF_900510655.1	NCBI RefSeq
01c1ba11-22e3-4ef4-b06c-e0c6bde64cd3	GCF_900510665.1	NCBI RefSeq
a9e7a32f-f060-4c59-971a-beaf7098785d	GCF_900510675.1	NCBI RefSeq
d8dab5b5-715d-4408-a5da-b0780cb16de7	GCF_900510685.1	NCBI RefSeq
7e04fbad-dbaf-4602-9b5d-caa2297c96a7	GCF_900510695.1	NCBI RefSeq
cbc089b0-943b-4b82-aa97-7c6ee296efdb	GCF_900510715.1	NCBI RefSeq
da706b40-d7b0-4231-a72b-00b0d611d4ca	GCF_900510725.1	NCBI RefSeq
3e7a23a5-4cea-465e-a46b-0a0f487bd37e	GCF_900510735.1	NCBI RefSeq
252e1c65-a0e3-4ed2-9a30-45ff27b70d8c	GCF_900510745.1	NCBI RefSeq
7233331a-800d-4184-97e2-52d148c4ae63	GCF_900510755.1	NCBI RefSeq
40ca0498-8fd8-4359-bf7d-38aeae06e457	GCF_900510765.1	NCBI RefSeq
f533f357-00ac-487e-a252-2dcc77eeb9d6	GCF_900510775.1	NCBI RefSeq
ecd313d0-5f75-4246-8d97-b52ad67b7856	GCF_900510785.1	NCBI RefSeq
360c1aea-4429-4b0b-9876-abb801b6a696	GCF_900510795.1	NCBI RefSeq
406a1a39-c511-4f6b-a9b0-90562bae8e10	GCF_900510805.1	NCBI RefSeq
d0478060-b8aa-485e-9c6d-945ef33a1908	GCF_900510815.1	NCBI RefSeq
77e41630-b570-46e1-beac-2cd7c899fd47	GCF_900510825.1	NCBI RefSeq
051b8a99-518a-4d1e-b381-6260a300b3ce	GCF_900510835.1	NCBI RefSeq
be630435-6430-4c9b-928e-a27ea3324867	GCF_900510845.1	NCBI RefSeq
d9c38a80-a5e5-4570-a603-d64e22e9de21	GCF_900510855.1	NCBI RefSeq
ff78c689-291d-4392-9ad9-26e6e76979e1	GCF_900510865.1	NCBI RefSeq
9d0131bd-de67-449e-ba82-d2f1648748d6	GCF_900510875.1	NCBI RefSeq
144a8993-b462-44fc-becb-bda11eaade81	GCF_900510885.1	NCBI RefSeq
feb5ce26-2836-4b3b-9c9f-1b897a0fb7f3	GCF_900510895.1	NCBI RefSeq
b8cc4ee8-18c6-49a8-83f1-89ac6b907cb5	GCF_900510905.1	NCBI RefSeq
5cc4b0ff-7354-46ca-bda5-d871108c9bad	GCF_900510915.1	NCBI RefSeq
2025f2ec-6d10-4f0e-8316-6e4450d1c1f8	GCF_900510925.1	NCBI RefSeq
b2c78aee-9ff5-47e0-a57b-da29991a17bf	GCF_900510935.1	NCBI RefSeq
81b41de0-5783-4b8a-b576-00290570974c	GCF_900510945.1	NCBI RefSeq
c5e889d9-b255-4582-9bd2-8bd7229f35b7	GCF_900510955.1	NCBI RefSeq
8216b85a-95a1-4758-b53b-ac1917d256e8	GCF_900510965.1	NCBI RefSeq
460ae4c0-34fc-4221-9439-7eef22a2b0ba	GCF_900510975.1	NCBI RefSeq
9226b1b5-5172-4b69-af25-4f1f6420c5b1	GCF_900510985.1	NCBI RefSeq
757a16f8-5581-465f-b3e5-fd6e43b60b3b	GCF_900510995.1	NCBI RefSeq
31f31228-3789-498d-b8e3-2417191656b7	GCF_900511005.1	NCBI RefSeq
dff8f150-a2bf-4de7-ac62-6be092be48ba	GCF_900511015.1	NCBI RefSeq
e7fce80b-7eb2-4112-b823-665d80a2d458	GCF_900511025.1	NCBI RefSeq
e3bb5506-79dc-42a8-8bcb-01e420395bdb	GCF_900511035.1	NCBI RefSeq
57b5549e-1a5d-4075-bbc4-88beca6f43d0	GCF_900511045.1	NCBI RefSeq
222b4c49-45f0-4033-8274-7bd1b230f771	GCF_900511055.1	NCBI RefSeq
6d4c8642-da5b-4927-b610-5c184c7350d5	GCF_900511065.1	NCBI RefSeq
c8af453c-df62-4238-bec9-f069ab24d1dd	GCF_900511075.1	NCBI RefSeq
cedbe18c-c4e1-4c01-8d6a-58c827314713	GCF_900511085.1	NCBI RefSeq
ccf6e47f-7550-48f8-ba83-92c86c600341	GCF_900511095.1	NCBI RefSeq
09c53688-f6aa-4a63-b3ee-ed8cbd9012b8	GCF_900511105.1	NCBI RefSeq
7ed46b8e-c1f0-4274-a11e-be33765a6bc8	GCF_900511115.1	NCBI RefSeq
4304669f-dc09-4bd8-92ae-7776e63e3641	GCF_900511125.1	NCBI RefSeq
cc9be84b-5ec8-4845-a223-9a56c2cf08c4	GCF_900511135.1	NCBI RefSeq
7d909439-c7e0-4645-96ba-ba85409c457c	GCF_900511145.1	NCBI RefSeq
d6021608-eb53-4993-8dc7-0b3a895f1b47	GCF_900511155.1	NCBI RefSeq
669b86db-27f7-494c-8f61-dfd38b12da6a	GCF_900511165.1	NCBI RefSeq
e5a29ae2-f544-4690-b7c6-de6c7b59505c	GCF_900511175.1	NCBI RefSeq
9709a1d5-7371-4b88-8dcf-4b8d3b67742c	GCF_900511185.1	NCBI RefSeq
5c02d951-a67e-496f-853f-bbbc1b911e51	GCF_900511195.1	NCBI RefSeq
668f8f43-f616-4ac3-8997-9ac21f093fc5	GCF_900511205.1	NCBI RefSeq
43fcdd83-2535-46aa-998b-31a0278f14f8	GCF_900511215.1	NCBI RefSeq
2b035e96-88b8-42ae-a724-a1c3b2e09a2b	GCF_900511225.1	NCBI RefSeq
4359fc87-f164-449f-ad7e-47f0f8d63563	GCF_900511235.1	NCBI RefSeq
3272e7b0-b0f1-4f8f-9778-314f5ab8f441	GCF_900511245.1	NCBI RefSeq
b801d30e-2be2-403f-9087-b18beea35926	GCF_900511255.1	NCBI RefSeq
ca4bb2ae-b968-4bfe-8e60-35464d85f47f	GCF_900511265.1	NCBI RefSeq
0d77994d-f7d7-45be-81b0-41621ac708f6	GCF_900511275.1	NCBI RefSeq
6b4e4225-7092-4c58-882b-0d387891f159	GCF_900511285.1	NCBI RefSeq
aab570ac-f8ac-41d0-96b5-997e231221d8	GCF_900511295.1	NCBI RefSeq
c3b692f3-fd3a-4d24-aed9-d813e7155863	GCF_900511305.1	NCBI RefSeq
d262fc0d-d415-4af7-9a4c-7f8b94dd6506	GCF_900511315.1	NCBI RefSeq
c099e432-d376-402f-8438-1bcdb057afdf	GCF_900511325.1	NCBI RefSeq
db8d6099-581d-476f-ab66-fc6a0c5e8b9e	GCF_900511335.1	NCBI RefSeq
79118509-334d-4bde-b7aa-4fec8aebf73d	GCF_900511345.1	NCBI RefSeq
2b706455-11b1-4ff2-a45c-87e79cac27a4	GCF_900511355.1	NCBI RefSeq
22aecf13-6c26-438f-8e9c-3ad33dcc37ad	GCF_900511365.1	NCBI RefSeq
2e481a87-03d9-4f39-83dd-be66d6629b25	GCF_900511375.1	NCBI RefSeq
0d2f94f3-fe96-4f0a-bbbf-e31c17ec294e	GCF_900511385.1	NCBI RefSeq
b3b04402-a570-41b5-ac5e-282c208da450	GCF_900511395.1	NCBI RefSeq
52a49e17-ab6a-46ac-a95a-175f4dcbd0b0	GCF_900511405.1	NCBI RefSeq
d710ec70-dff0-4159-a14a-7f9620782445	GCF_900511415.1	NCBI RefSeq
2bd421cf-1631-4a80-8bb1-170b65a81561	GCF_900511425.1	NCBI RefSeq
2cc131ae-8bc8-4efa-8b96-f500fe34b878	GCF_900511435.1	NCBI RefSeq
17634a42-0871-4449-be5a-254d12c1b012	GCF_900511445.1	NCBI RefSeq
3ae6b094-c292-42b4-b43e-df0c2a72225d	GCF_900511455.1	NCBI RefSeq
a6056db4-82e9-41a6-b026-2b99ffde99d0	GCF_900511465.1	NCBI RefSeq
5d7764e6-9d3f-4379-8694-87b484b6a7c5	GCF_900511475.1	NCBI RefSeq
d5b8f922-ce77-4601-a77d-e658fa4e272a	GCF_900511485.1	NCBI RefSeq
1a791b31-9920-4cf4-b995-906ae7f1defd	GCF_900511495.1	NCBI RefSeq
e8d6e52b-17a2-4e40-9c3a-3f53f6d5871d	GCF_900511505.1	NCBI RefSeq
d2b60643-e032-4151-ab35-ff246c0618a6	GCF_900511515.1	NCBI RefSeq
de183990-b923-4b5f-9db9-c07709bc5269	GCF_900511525.1	NCBI RefSeq
8fd9a83f-1a52-4920-bd5d-fa53c9e53be3	GCF_900511535.1	NCBI RefSeq
0195c31a-7bbe-4174-8c24-93ebceaba9c8	GCF_900511545.1	NCBI RefSeq
91ba33aa-0534-4759-aecb-a5ed59525cea	GCF_900511555.1	NCBI RefSeq
5b74b750-a4fb-4244-a95c-957adf2a213b	GCF_900511565.1	NCBI RefSeq
08253178-04d8-4172-92a8-9b296300c250	GCF_900511575.1	NCBI RefSeq
50be66b5-4159-4288-af1e-8c8cbcebe703	GCF_900511595.1	NCBI RefSeq
4634e152-49ca-442c-9d2a-8e7fedbb792b	GCF_900511605.1	NCBI RefSeq
bbb65b79-9509-4d08-8e9a-4a59074b1265	GCF_900511615.1	NCBI RefSeq
97bb9ec4-bb38-4ca1-83f6-067d067ab0ef	GCF_900511625.1	NCBI RefSeq
0c87d88a-979f-4e41-8df5-3dd5a8c4997a	GCF_900511635.1	NCBI RefSeq
7b7a4d08-834d-41a2-9aa5-5d826c1fd0d9	GCF_900511645.1	NCBI RefSeq
783dfd8a-4e05-4649-9cd0-83d88ee3bc7c	GCF_900511655.1	NCBI RefSeq
53410c1e-4554-478d-9ffb-9e4e8cee349d	GCF_900511665.1	NCBI RefSeq
e2333aa8-4996-4f76-bca1-0a05d4610c08	GCF_900511675.1	NCBI RefSeq
59824e13-92bc-4a0c-9e37-e34940092670	GCF_900511685.1	NCBI RefSeq
93dee906-da81-4758-b072-149c7c56f09a	GCF_900511695.1	NCBI RefSeq
a9b4f121-89ed-42e1-a474-931a97ba5bbf	GCF_900511705.1	NCBI RefSeq
47a9fe82-6d8e-4d3f-a723-9853fcfdc9c1	GCF_900511715.1	NCBI RefSeq
ef5605ae-30e7-4810-a626-ac33d44497ad	GCF_900511725.1	NCBI RefSeq
8a21126f-1233-4be6-9e91-5cc88ed9d90b	GCF_900511735.1	NCBI RefSeq
ec75be55-2bb8-4ebc-8811-b6acfaa7b7a6	GCF_900511745.1	NCBI RefSeq
f7ecdbbf-7c2c-4c34-9004-3d8cd92771fb	GCF_900511755.1	NCBI RefSeq
22bbcb86-6681-4cc1-a69e-a919d4f0aa8f	GCF_900511765.1	NCBI RefSeq
86494eb7-1d85-4334-8ccd-b8ca47cf81c3	GCF_900511775.1	NCBI RefSeq
a9da75f3-cf09-474b-839c-8329ee5a16e3	GCF_900511785.1	NCBI RefSeq
59bbd102-816a-4b42-aa02-0c751d6a7fde	GCF_900511795.1	NCBI RefSeq
4780f192-9897-40f2-9d03-6bda9d59e4b2	GCF_900511805.1	NCBI RefSeq
f9f3a203-6c5d-419c-94fe-44d7e509778b	GCF_900511815.1	NCBI RefSeq
6c9e1b51-80d9-4531-9df0-bebe2774b5fa	GCF_900511825.1	NCBI RefSeq
497db8ec-7d8f-4580-af1a-d854325cf505	GCF_900511835.1	NCBI RefSeq
bab1cc34-f008-43b3-adfa-01bbb4196c53	GCF_900511845.1	NCBI RefSeq
f6f9c5e9-7f8f-45a8-b595-0c2bd89cf8e2	GCF_900511855.1	NCBI RefSeq
caaaf3c3-15b3-405d-a80a-2bbc90541a8f	GCF_900511865.1	NCBI RefSeq
42b59b67-d8ab-4f9d-81fb-b4871ba66f7a	GCF_900511875.1	NCBI RefSeq
f149b092-a559-45cb-9284-9ce0d3667bd7	GCF_900511885.1	NCBI RefSeq
f6b50e7f-b82f-4b55-97c9-8516d2e90b3c	GCF_900511895.1	NCBI RefSeq
5286ba09-f967-4731-9bcd-0b5080e748d5	GCF_900511905.1	NCBI RefSeq
8c5750b8-be7d-4965-909b-d9d8240083f1	GCF_900511915.1	NCBI RefSeq
8711f4f3-b609-4c9d-a77f-037069979d17	GCF_900511925.1	NCBI RefSeq
9f21f917-e8ca-4ee7-b581-42a14c5e1423	GCF_900511935.1	NCBI RefSeq
fb3d9d4c-0119-46c2-97c1-1d4c224e62fd	GCF_900511945.1	NCBI RefSeq
e97251e2-11a9-481f-8553-643f3fa557a5	GCF_900511955.1	NCBI RefSeq
7f31de66-1614-48b7-8316-6b7a3ea20a05	GCF_900511965.1	NCBI RefSeq
eb3d17a2-7151-42f1-90fc-fb9a564a0dbb	GCF_900511975.1	NCBI RefSeq
5a5897b3-6137-44a6-bf24-dca1f9368c7a	GCF_900511985.1	NCBI RefSeq
4d4865e1-8af3-4a36-8ad3-146b68fa2384	GCF_900511995.1	NCBI RefSeq
22a78983-4d53-4cb4-b163-969da6b28178	GCF_900512005.1	NCBI RefSeq
611fc6f2-21bd-43b5-8f4c-10143a28a397	GCF_900512015.1	NCBI RefSeq
830aa87a-29f9-44eb-a3ce-9d5db8327919	GCF_900512025.1	NCBI RefSeq
412303c7-1a94-49da-bbdc-d3cd000096d5	GCF_900512035.1	NCBI RefSeq
2210a5f9-f13a-40ac-981f-d0375d82f39e	GCF_900512045.1	NCBI RefSeq
fc51c705-b416-4d6d-b587-3389563f41e8	GCF_900512055.1	NCBI RefSeq
80e65b6a-1bb6-4f7f-a5e5-5ebc1635e9ff	GCF_900512065.1	NCBI RefSeq
d978f03f-d442-4b9e-9626-ec62b62a2c09	GCF_900512075.1	NCBI RefSeq
ced625f0-5159-4c1b-9e8e-7ca599c0b539	GCF_900512085.1	NCBI RefSeq
df5a2caa-8897-457a-85f0-91a0b6a62a1e	GCF_900512095.1	NCBI RefSeq
5d99bf9c-1141-4354-8d0f-0fd2598e8609	GCF_900512105.1	NCBI RefSeq
7a4cf621-15de-41e5-ab4d-a5814b0487ac	GCF_900512115.1	NCBI RefSeq
ff937af4-6e57-4953-990c-3dadeae06e8e	GCF_900512125.1	NCBI RefSeq
e8e12180-219b-42e5-ba46-912a7045ff8d	GCF_900512135.1	NCBI RefSeq
df04838e-827b-433d-a7a6-9f06fbe41f67	GCF_900512145.1	NCBI RefSeq
5fc6f198-fc1b-41f2-aed0-d16246c21ddd	GCF_900512155.1	NCBI RefSeq
9ce617cf-9af4-480d-abd9-3bb98db66685	GCF_900512175.1	NCBI RefSeq
b16c8d71-f93e-4559-bde2-2564d26715ac	GCF_900512185.1	NCBI RefSeq
57bbcd2f-9153-4ce0-8fc3-c7948a4eab31	GCF_900512195.1	NCBI RefSeq
aaf2ba4a-6f99-48c9-9275-e8c01dbf3dd2	GCF_900512205.1	NCBI RefSeq
3b8c3600-6416-4557-86c1-cd5c4aed8da3	GCF_900512215.1	NCBI RefSeq
5c1eb376-c606-42b1-99b7-40ece3eb36f7	GCF_900512225.1	NCBI RefSeq
58a04f0f-8750-4ae1-9a2f-54bd6bcb2247	GCF_900512235.1	NCBI RefSeq
1f62f7d8-61f8-45a5-b02f-fa31e258e051	GCF_900512245.1	NCBI RefSeq
82b61de6-d766-4e87-af10-dc072e2798fb	GCF_900512255.1	NCBI RefSeq
332fe2f8-3ed9-415e-97ff-4cdba315f19d	GCF_900512265.1	NCBI RefSeq
a80f21ef-0c8d-4a9d-8d16-8d7ab8cb05bf	GCF_900512275.1	NCBI RefSeq
1462a387-9728-4ae8-8377-a76034c3e4cc	GCF_900512285.1	NCBI RefSeq
37b92413-6581-480f-ac15-6d5700723217	GCF_900512295.1	NCBI RefSeq
c75345c6-7bfa-422b-a05a-492ba144e1c2	GCF_900512305.1	NCBI RefSeq
a9c01187-dafa-4fb1-87b9-f6b39613820e	GCF_900512315.1	NCBI RefSeq
64e44079-6129-43fd-b796-0b9271520803	GCF_900512325.1	NCBI RefSeq
ab87c71e-762a-4d87-b94e-c0d3ce48302f	GCF_900512335.1	NCBI RefSeq
aeeae183-ff32-4a8f-b7ad-42135e0e6050	GCF_900512345.1	NCBI RefSeq
a0e98dac-7281-4beb-923f-38b45b5be944	GCF_900512355.1	NCBI RefSeq
f39e0a39-c978-4b4c-b4fc-e62f7e3a625e	GCF_900512365.1	NCBI RefSeq
6efab9a4-5723-4f1e-9d20-9077d64be651	GCF_900512375.1	NCBI RefSeq
f541bd60-b9c2-47de-a881-c9037ba48af1	GCF_900512385.1	NCBI RefSeq
4530f87d-ce5a-4e88-a30f-7d0db41687d4	GCF_900512395.1	NCBI RefSeq
5a5259b9-8386-4846-9592-8ce9bb237c2a	GCF_900512405.1	NCBI RefSeq
ee4bc4a0-5ddc-4848-a60e-4a2860fba12f	GCF_900512415.1	NCBI RefSeq
c844bffc-1462-48a5-9486-c0b2df714e64	GCF_900512425.1	NCBI RefSeq
e126d497-644e-45b4-b713-fa7aea022c48	GCF_900512435.1	NCBI RefSeq
b5215124-d10f-4c64-bf8e-6072935b7681	GCF_900512445.1	NCBI RefSeq
954e3ff2-0d0c-4b2a-90cc-dd3b1921bc99	GCF_900512455.1	NCBI RefSeq
930f5d8c-3a6e-4027-b055-35bbf669a818	GCF_900512465.1	NCBI RefSeq
1c7cac8c-1575-47b6-aa9e-f5506b129ff2	GCF_900512475.1	NCBI RefSeq
1a2daad3-12e1-4ca6-bc60-3a386351e615	GCF_900512485.1	NCBI RefSeq
7a635cac-e2fb-43f7-8f7c-aa2aab19f93b	GCF_900512495.1	NCBI RefSeq
f861c8b8-b38a-44a5-899f-a6ce3fd96ac0	GCF_900512505.1	NCBI RefSeq
2f04fd27-7229-4524-883a-508e0abd9e2a	GCF_900512515.1	NCBI RefSeq
91c19b4b-4016-4594-8e9b-54457f444512	GCF_900512525.1	NCBI RefSeq
1f2e55a3-f4e1-41ca-86bd-02d2695a45c1	GCF_900512545.1	NCBI RefSeq
6722dc57-40e7-47a4-8951-0a46d96837d2	GCF_900512555.1	NCBI RefSeq
b70ad400-44d3-4b39-9739-183ffedd1aa2	GCF_900512565.1	NCBI RefSeq
b423727c-afbb-4787-915f-533bb16668f8	GCF_900512575.1	NCBI RefSeq
e346e8ab-8acf-4d51-a321-303aa7c8cc7e	GCF_900512585.1	NCBI RefSeq
923a8db2-f77e-4431-ac37-78190a04bb90	GCF_900512595.1	NCBI RefSeq
66a159a1-e937-4aa6-be28-f0d829927704	GCF_900512605.1	NCBI RefSeq
6631bb44-3fcf-46f3-a900-bcc5bd0a5d2d	GCF_900512615.1	NCBI RefSeq
b28835c5-0151-4c70-8681-8cf53fee62a3	GCF_900512625.1	NCBI RefSeq
fbc449f2-70d2-4d33-ba11-82e2bd78a32a	GCF_900512635.1	NCBI RefSeq
f587cceb-0fed-40d6-a7ed-2e6f158a21b5	GCF_900512655.1	NCBI RefSeq
bfc5c43b-128c-4fca-9b25-c8d8039f7db3	GCF_900512665.1	NCBI RefSeq
480f670e-6370-4853-bda3-8814201c5c4b	GCF_900512675.1	NCBI RefSeq
0aacf566-14cc-4136-bea1-82a0005d0ac2	GCF_900512685.1	NCBI RefSeq
ea0fc914-79ae-4cd4-abe2-afa06b728413	GCF_900512695.1	NCBI RefSeq
4300642a-d268-4362-92d9-9bc3523f135e	GCF_900512705.1	NCBI RefSeq
691025a4-3431-48aa-bfaa-22d288a1bb14	GCF_900512715.1	NCBI RefSeq
a83e896e-a62c-4355-b232-559dee1c1e82	GCF_900512725.1	NCBI RefSeq
182b308a-229f-444b-bb90-2111a2c71390	GCF_900512735.1	NCBI RefSeq
c3eb3c39-e3fc-44c7-8972-409dd1a85974	GCF_900512745.1	NCBI RefSeq
01783805-87b1-4f40-b6cc-fcf8bb6c7bf0	GCF_900512755.1	NCBI RefSeq
10a983cb-17c1-4d55-8e13-f9d8a02bcfb4	GCF_900512765.1	NCBI RefSeq
a8260ff8-85b1-4d6b-bed2-3a4ebf6baeec	GCF_900512775.1	NCBI RefSeq
06e45e1e-3560-4c38-a118-fcb9049d192a	GCF_900512785.1	NCBI RefSeq
7995da71-a67e-463f-8176-b6d4c0967592	GCF_900512795.1	NCBI RefSeq
f4feca64-3162-4292-9287-8b9a67f4138a	GCF_900512805.1	NCBI RefSeq
8902c36b-c1b7-48af-87cd-74a193f3124e	GCF_900512815.1	NCBI RefSeq
ba16b516-70cd-4609-8b42-d43892c8730b	GCF_900512825.1	NCBI RefSeq
7d674652-4784-4a8f-bf3d-5a30c9475480	GCF_900512835.1	NCBI RefSeq
4d9f2312-1851-4392-8ae3-c58d1672241e	GCF_900512845.1	NCBI RefSeq
f7849f84-c82f-437d-a1d6-bc704ab8c3ae	GCF_900512855.1	NCBI RefSeq
78c9871a-e8c0-44bd-b695-4162e952bdd9	GCF_900512865.1	NCBI RefSeq
7a3dcb84-ac33-4bf6-ad0f-0f088024dfa7	GCF_900512875.1	NCBI RefSeq
72b7e7b4-c4a6-4d90-8330-baa4602bc047	GCF_900512885.1	NCBI RefSeq
2541a140-e97d-48b5-895e-64228f28b85a	GCF_900512895.1	NCBI RefSeq
0dd613ab-bcb7-42c1-90b1-d76615767392	GCF_900512905.1	NCBI RefSeq
e4f068da-37ab-444f-8907-eaa6e9bb66d5	GCF_900512915.1	NCBI RefSeq
f527f5d0-731a-44c4-bf71-daccdece7224	GCF_900512925.1	NCBI RefSeq
cf53180c-3e79-4914-82f0-0f73a0ba73a8	GCF_900512935.1	NCBI RefSeq
8e85e5dd-2637-4343-8789-b97e5fec9806	GCF_900512945.1	NCBI RefSeq
42b72fde-8db3-452c-b61e-bc52fdd5040c	GCF_900512955.1	NCBI RefSeq
0a89d027-3f22-4662-9f24-565efd641ac5	GCF_900512965.1	NCBI RefSeq
91d78b84-3777-4b67-b879-28cfc3776d47	GCF_900512975.1	NCBI RefSeq
6d19a002-ec43-463e-b83a-7de18f4c58e3	GCF_900512985.1	NCBI RefSeq
6f0a475f-f4d4-4886-910c-801b2a60fc61	GCF_900512995.1	NCBI RefSeq
a5da5c9c-aca7-43fa-a317-0554ad16f1e8	GCF_900513005.1	NCBI RefSeq
8dd7ddc3-138e-482f-9f55-ee6784c1947e	GCF_900513015.1	NCBI RefSeq
b4b42a4a-97cc-48d2-8fef-74fbb4e389a4	GCF_900513025.1	NCBI RefSeq
45aa9f6b-bc32-4e5c-acf0-345e0fc3cc3a	GCF_900513035.1	NCBI RefSeq
7877b5b1-7a8e-4b1c-9360-bc68b68b91a8	GCF_900513045.1	NCBI RefSeq
742616f1-82ad-421c-a5f9-623e4e304c47	GCF_900513055.1	NCBI RefSeq
cc885ef5-dfce-4a60-9ba7-86b30602b3a9	GCF_900513065.1	NCBI RefSeq
02b3cb1c-e656-4a90-8fd5-0bc88aec984c	GCF_900513075.1	NCBI RefSeq
3a4f1ff3-6b00-4930-8787-0fcc6dc011a5	GCF_900513085.1	NCBI RefSeq
29495e39-4f65-4056-9ba5-b54abeb48fd9	GCF_900513095.1	NCBI RefSeq
41e7daae-8505-4e96-9ae5-32d1d78601ce	GCF_900513105.1	NCBI RefSeq
3722c5da-9120-4625-a102-979b411b8c1f	GCF_900513115.1	NCBI RefSeq
ff510a7b-0d7a-4df5-ad9d-1069ed3932c5	GCF_900513125.1	NCBI RefSeq
d8d7acc1-6a15-43bd-8886-c6161880fbf3	GCF_900513135.1	NCBI RefSeq
e64ca0bb-f724-47cc-8e09-d294f72699ac	GCF_900513145.1	NCBI RefSeq
efc99984-1684-4f8a-a609-a2b03fcd35b5	GCF_900513155.1	NCBI RefSeq
aad5cf61-f533-41d5-82f2-09a7d109d91d	GCF_900513165.1	NCBI RefSeq
2a52bf35-8701-45ff-8e26-b22a18881381	GCF_900513175.1	NCBI RefSeq
155f0774-e2af-4d9d-9fbd-1c04d9f959d7	GCF_900513185.1	NCBI RefSeq
769bea5c-75e9-464a-8ad7-87958ec17995	GCF_900513195.1	NCBI RefSeq
4f1b5e75-76b3-4a79-b7cd-17541772db8a	GCF_900513205.1	NCBI RefSeq
fdffdbda-4424-46e5-afd0-50c7474b4460	GCF_900513215.1	NCBI RefSeq
9910149d-f195-4ad1-b1aa-df2f22fa04fb	GCF_900513225.1	NCBI RefSeq
4c3d0926-1f6c-41fe-9b98-8ebcdda9ee98	GCF_900513235.1	NCBI RefSeq
016a79f0-3b57-40fe-b794-b2f4f34c8d0c	GCF_900513245.1	NCBI RefSeq
f0dd8bc5-a23a-4ca3-a908-d3a5ecd1af2c	GCF_900513255.1	NCBI RefSeq
110579c9-be64-4e27-85e0-adefdfbc8b00	GCF_900513265.1	NCBI RefSeq
af2df510-4870-41e1-8eaf-53457e3d70b4	GCF_900513275.1	NCBI RefSeq
dcfe5614-20b2-4d0c-b02e-77749ffae3d9	GCF_900513285.1	NCBI RefSeq
9f61a534-0227-4664-b21e-ee1460791d3a	GCF_900513295.1	NCBI RefSeq
2e6050e3-b003-4ce5-ac64-fbf899da8d82	GCF_900513305.1	NCBI RefSeq
ace13005-3e65-432a-8581-c64acec329b0	GCF_900513315.1	NCBI RefSeq
82c36932-5ad8-476c-83d9-a71e1b8221ab	GCF_900513325.1	NCBI RefSeq
be9966f4-1d38-46e4-bdbd-d85629abbd16	GCF_900513335.1	NCBI RefSeq
75a15b7f-b78c-443e-8a57-c092f28eab64	GCF_900513345.1	NCBI RefSeq
f7cd5edd-7a69-4231-b04d-0be223a8c266	GCF_900513355.1	NCBI RefSeq
8d37522a-f6d0-4144-abe1-6466035f2c4e	GCF_900513365.1	NCBI RefSeq
de02e539-2634-4e6e-918d-6b5f08c72f6b	GCF_900513375.1	NCBI RefSeq
b900aa88-272c-4bf3-9b31-13deb2fcb158	GCF_900513385.1	NCBI RefSeq
e3e6418c-b5d7-4567-8780-82149356148e	GCF_900513395.1	NCBI RefSeq
05d9c86a-c690-430d-8450-d9fdbc722654	GCF_900513405.1	NCBI RefSeq
68bdd58b-1f0a-461a-afc7-1e5003ff558a	GCF_900513415.1	NCBI RefSeq
14a4a305-c374-4576-b75d-5565b94342e1	GCF_900513425.1	NCBI RefSeq
52519366-dcc7-430a-8c5d-4022b2e8f1ab	GCF_900513435.1	NCBI RefSeq
b9d59c6d-5db4-4cb2-85cf-adb5341204ca	GCF_900513445.1	NCBI RefSeq
5856a4fb-f79f-442b-b936-500c6647b534	GCF_900513455.1	NCBI RefSeq
36b78ed9-abd8-4331-8514-08280de22a73	GCF_900513465.1	NCBI RefSeq
74b7b243-ccf6-43e9-86d2-1d5446c5385c	GCF_900513475.1	NCBI RefSeq
8baac291-ec38-49c3-9227-4d80ece2bf63	GCF_900513485.1	NCBI RefSeq
4a9c5344-a3ba-41f9-8c3f-61f1f593d420	GCF_900513495.1	NCBI RefSeq
9e70a4ba-d9e1-4808-939b-c82cf52c62b6	GCF_900513505.1	NCBI RefSeq
bd7f54ee-a940-4f78-a1ef-1480da14fc31	GCF_900513515.1	NCBI RefSeq
6d722e4f-c9ba-4c61-9da6-53069f3e9e25	GCF_900513525.1	NCBI RefSeq
efcda5f6-4080-4a2a-8743-875cfc68b762	GCF_900513535.1	NCBI RefSeq
078f818e-2537-4a67-a62d-327fa6f426b6	GCF_900513545.1	NCBI RefSeq
79cb1dc1-abb9-47cf-9bbf-498d3bd243ba	GCF_900513555.1	NCBI RefSeq
2a71727d-447b-4176-b361-ad73f08bcc23	GCF_900513565.1	NCBI RefSeq
04768609-adec-4a51-a63c-43fb6680ab9c	GCF_900513575.1	NCBI RefSeq
c88bc7b4-83ab-40d9-9bd8-1356c0daea47	GCF_900513585.1	NCBI RefSeq
98017df9-8b42-40e8-a924-031cdb3f82c0	GCF_900513595.1	NCBI RefSeq
62a9cf42-9183-4f84-91fb-428e8bfc951f	GCF_900513605.1	NCBI RefSeq
740810c8-107b-4bff-b401-865fb2925df3	GCF_900513615.1	NCBI RefSeq
d6fd0bae-eb69-47eb-9e2e-c6d71fdec8d9	GCF_900513625.1	NCBI RefSeq
776a6036-1570-4035-9b70-13b9c559f65a	GCF_900513635.1	NCBI RefSeq
0f6e0a37-2cf6-44c7-9901-532d3ecebc03	GCF_900513645.1	NCBI RefSeq
b5316d83-9d67-4349-b865-6bf99e1de897	GCF_900513655.1	NCBI RefSeq
bb805007-d0b5-4460-861c-21986efc294e	GCF_900513665.1	NCBI RefSeq
d9058ba4-d1a7-45e5-bb36-8ffb9f62ee17	GCF_900513675.1	NCBI RefSeq
c5baa380-8f00-402b-97f6-014259de7e98	GCF_900513685.1	NCBI RefSeq
2c53b70a-436a-47ab-acde-898e782ca3ab	GCF_900513695.1	NCBI RefSeq
fd3afaf8-9023-4921-987e-d5bd3ef8a992	GCF_900513705.1	NCBI RefSeq
b7cb0eb0-756e-4151-86d7-b740667cf6b1	GCF_900513715.1	NCBI RefSeq
1520d5a7-b3cc-409c-967b-da1de99ef6d5	GCF_900513725.1	NCBI RefSeq
a0c2f534-ec7d-4b53-8363-be701901df90	GCF_900513735.1	NCBI RefSeq
432cc1b0-63be-4aa0-9a81-1f24c50c5788	GCF_900513745.1	NCBI RefSeq
1767f61b-aa9c-4f36-a70d-b7e32c301aff	GCF_900513755.1	NCBI RefSeq
ec9c0ad9-ff7e-4293-a75f-d231ae6e8fb7	GCF_900513765.1	NCBI RefSeq
f112eff2-d980-4166-bb13-6cda8fb6146d	GCF_900513775.1	NCBI RefSeq
3018eb24-53e8-431b-980f-a60093463b4f	GCF_900513785.1	NCBI RefSeq
aff5b1e1-6b8e-487c-bfe1-3d1387fc7038	GCF_900513795.1	NCBI RefSeq
ad54be62-82e2-45fe-bb67-3098ae67fbf5	GCF_900513805.1	NCBI RefSeq
3cc98372-5dfc-4bb4-a27f-6b0799727292	GCF_900513815.1	NCBI RefSeq
24a55ddd-085b-4ba4-b3f2-d4b60ecc6024	GCF_900513825.1	NCBI RefSeq
711cd394-5058-4509-bed5-e17dda0ccd5d	GCF_900513835.1	NCBI RefSeq
28013041-d597-459a-91e8-f3d76d77fd5c	GCF_900513845.1	NCBI RefSeq
561afec5-5859-4e12-9759-d0863d9ec419	GCF_900513855.1	NCBI RefSeq
7eb3adf5-29a7-42fb-b7d2-3aecf04a5c53	GCF_900513865.1	NCBI RefSeq
03a70b29-ef1c-42f0-aa2b-c88470f8ce16	GCF_900513875.1	NCBI RefSeq
32f21961-d078-43d3-93fd-7a24da781b6e	GCF_900513885.1	NCBI RefSeq
bbb3f008-5f26-4892-b297-0a327b318a5a	GCF_900513895.1	NCBI RefSeq
76affa85-f9e9-45a1-9300-0d4499374318	GCF_900513905.1	NCBI RefSeq
52ef3b49-6505-4f74-b4db-88774698a756	GCF_900513915.1	NCBI RefSeq
7347dd21-1d33-44b2-848d-072aa9a62c21	GCF_900513925.1	NCBI RefSeq
257f6418-bf40-4f86-9755-f141d06dc652	GCF_900513935.1	NCBI RefSeq
28ca4af7-4ccf-4733-8454-a8a1f3c99217	GCF_900513945.1	NCBI RefSeq
75c9428c-28b8-4d1e-8972-94d2ebbcf334	GCF_900513955.1	NCBI RefSeq
797a993a-5eb5-4304-819e-9f831b1c2665	GCF_900513965.1	NCBI RefSeq
4afe3b03-6f11-4b4c-8e4c-9454bf1f1e61	GCF_900513975.1	NCBI RefSeq
6ca897da-9351-4d57-b601-25a5b255a002	GCF_900513985.1	NCBI RefSeq
d7dfc569-8a00-4807-b59b-ee343d5ef987	GCF_900513995.1	NCBI RefSeq
b95498a0-ca2c-44ef-a824-81de0af4ef67	GCF_900514005.1	NCBI RefSeq
0d203679-002b-4fe8-b05a-f50f1842e332	GCF_900514015.1	NCBI RefSeq
c2dfd6e8-eae7-4ce6-ab2d-44cac5247eb8	GCF_900514025.1	NCBI RefSeq
277b8429-d9b3-4289-bfb9-653c41b764e1	GCF_900514035.1	NCBI RefSeq
415d60fe-6dee-4956-a132-36db5a4190be	GCF_900514045.1	NCBI RefSeq
ef221aab-b784-44f4-b12f-d515dfb67099	GCF_900514055.1	NCBI RefSeq
e9446268-d09b-4cda-8132-0880fc0fc047	GCF_900514065.1	NCBI RefSeq
984ebec8-1614-4d82-a227-bf9e273d6c78	GCF_900514075.1	NCBI RefSeq
abe25ad7-e29f-4919-af66-7725105b4c1e	GCF_900514085.1	NCBI RefSeq
ca41c980-3a5c-42a1-bad7-e67c561d409e	GCF_900514095.1	NCBI RefSeq
b16a2a96-11d9-4fc5-9fb5-1abf580a6dc7	GCF_900514105.1	NCBI RefSeq
621b39d7-5e15-4d73-991a-79436587a1f3	GCF_900514115.1	NCBI RefSeq
ae86f959-0f6a-48ed-a042-2f57e15877c4	GCF_900514125.1	NCBI RefSeq
17b70132-8c5d-4d11-9015-04ecf37c5143	GCF_900514135.1	NCBI RefSeq
b9a5adf7-854d-42bf-ba26-1933f8ebf01e	GCF_900514145.1	NCBI RefSeq
c1b87548-1a3a-491c-900c-98824fe902cc	GCF_900514155.1	NCBI RefSeq
d95509bb-87d2-4753-9173-d07495d2a1f9	GCF_900514165.1	NCBI RefSeq
9d1cdc8c-7262-47b3-9749-b69f97383d97	GCF_900514175.1	NCBI RefSeq
5c65f549-b2b1-4e77-84cd-4220a9373e1e	GCF_900514185.1	NCBI RefSeq
a9c533e0-6266-4550-bd26-b89568ae7eca	GCF_900514195.1	NCBI RefSeq
658292d4-5339-41dc-8175-18c5cc02ad1d	GCF_900514205.1	NCBI RefSeq
2acbd83a-b9a7-4764-9cd9-94ca7d94aa09	GCF_900514215.1	NCBI RefSeq
8b0d7e3f-8435-4117-8db8-9cd9cd44308f	GCF_900514225.1	NCBI RefSeq
b41a1e64-c502-432f-a8f5-75725c3035d5	GCF_900514235.1	NCBI RefSeq
8a39ced6-5ed8-47f8-a13b-60ee778e823d	GCF_900514245.1	NCBI RefSeq
2a9b8f70-0008-47f8-9741-ea946c0e73be	GCF_900514255.1	NCBI RefSeq
bc08dcf6-dd65-4810-81b8-ad1fb6e4a210	GCF_900514265.1	NCBI RefSeq
bdcd0fca-5b36-4f55-b985-dd3f1f5e1002	GCF_900514275.1	NCBI RefSeq
9d901f86-0ed0-4790-a669-fb1e81991e7c	GCF_900514285.1	NCBI RefSeq
94cd798e-87e5-495a-977a-cb375b9393c6	GCF_900514295.1	NCBI RefSeq
ba17cc08-d7f9-4a15-908b-06d379c64f37	GCF_900514305.1	NCBI RefSeq
a79f74f0-e51d-43ee-a33d-419f63dd13ef	GCF_900514315.1	NCBI RefSeq
539546b4-192b-46a3-9d48-5db6df811391	GCF_900514325.1	NCBI RefSeq
c7179a74-d5c4-4d2d-89b3-f7f3168b4a6a	GCF_900514335.1	NCBI RefSeq
66d003dd-6a84-4b27-b7a1-d92c168935d7	GCF_900514345.1	NCBI RefSeq
90d7dcae-42d5-43ce-b464-2f948a3cb5f0	GCF_900514355.1	NCBI RefSeq
555dcc80-b76c-4e2a-bc53-1631d07f03d1	GCF_900514365.1	NCBI RefSeq
ca608408-1d37-48ce-92f2-6f6abc5d6ba6	GCF_900514375.1	NCBI RefSeq
b7abb84c-8395-4f80-9190-1ef1a3eec0bc	GCF_900514385.1	NCBI RefSeq
bf1ae01c-27ae-427e-9d00-cf20f4f56b41	GCF_900514395.1	NCBI RefSeq
c06a8333-9307-43fd-b23a-a77aad059ece	GCF_900514405.1	NCBI RefSeq
0ad070f1-d1bd-40fd-8e56-e6e49b65d294	GCF_900514415.1	NCBI RefSeq
eff370f0-3391-4e3d-88f1-98805c386f49	GCF_900514425.1	NCBI RefSeq
ae2b3409-549c-4960-a510-0308a3c6518f	GCF_900514435.1	NCBI RefSeq
aaab5005-7701-47f6-a76f-3968aa813b15	GCF_900514445.1	NCBI RefSeq
1c322ca8-c7a8-470d-ab47-22390af9727a	GCF_900514455.1	NCBI RefSeq
4601281f-42dd-42ce-add7-c63095a81991	GCF_900514465.1	NCBI RefSeq
6a512911-0a4c-4837-bdd4-8c2131c8e146	GCF_900514475.1	NCBI RefSeq
9f8745f1-967d-459c-9ec0-d0013aa5f603	GCF_900514485.1	NCBI RefSeq
c4ec182c-190f-4cf5-8cf7-ddbdab948e23	GCF_900514495.1	NCBI RefSeq
ff46fa75-8ce5-46fb-8a42-fba9b07e2b0d	GCF_900514505.1	NCBI RefSeq
d5d5ba00-3739-461e-8102-c6ad9ed9c59e	GCF_900514515.1	NCBI RefSeq
b3cacf57-de6d-494c-a8c2-e7c9e08293ee	GCF_900514525.1	NCBI RefSeq
f7a4cfa6-d27f-47a0-bd99-8a52270cb6b8	GCF_900514535.1	NCBI RefSeq
caf4eca7-d764-444b-9c51-a87b9ccfcafd	GCF_900514545.1	NCBI RefSeq
33296edc-91e9-487c-9565-22df2aa77a38	GCF_900514555.1	NCBI RefSeq
d0247aa3-ff2a-4ab4-a3b2-f315eeddd10b	GCF_900514565.1	NCBI RefSeq
b3be2345-59f3-4d9d-979b-30ecafcc43bf	GCF_900514575.1	NCBI RefSeq
d7bd44c9-c1a5-465a-bdd2-17150c540cab	GCF_900514585.1	NCBI RefSeq
50154c76-7e2f-4949-9c27-11dd35316893	GCF_900514595.1	NCBI RefSeq
d04c5301-c541-46bf-95e2-09a476289009	GCF_900514605.1	NCBI RefSeq
9df5cf77-b1c3-4db5-8ef1-79c636513687	GCF_900514615.1	NCBI RefSeq
26aa2dc1-20cc-4839-9a4c-3665ea35ffd7	GCF_900514625.1	NCBI RefSeq
eeb465c0-b3f2-4146-87f4-244d700855cd	GCF_900514635.1	NCBI RefSeq
b51b6aeb-bae1-4380-be58-e3369e99ecba	GCF_900514645.1	NCBI RefSeq
6f14614d-74af-471f-ae6d-ce0eb23ca4b4	GCF_900514655.1	NCBI RefSeq
47646605-ddb2-4223-903a-e1a998842c9e	GCF_900514665.1	NCBI RefSeq
995e1d35-be86-434b-9709-57537d972ab6	GCF_900514675.1	NCBI RefSeq
92e65af3-a9b3-420c-b16f-8a4b50e92b88	GCF_900514685.1	NCBI RefSeq
328e8859-1ab1-437a-bbaf-85eabe323c64	GCF_900514695.1	NCBI RefSeq
a90fb3e4-1b69-43d4-a454-4baad7741614	GCF_900514705.1	NCBI RefSeq
8438ee7e-6e8a-473f-bebd-56bbf957291d	GCF_900514715.1	NCBI RefSeq
30c8d3d2-ce9c-489c-85ea-b9f71f80eea1	GCF_900514725.1	NCBI RefSeq
fb913432-0bb0-4aa4-9ce9-489b865db01b	GCF_900514735.1	NCBI RefSeq
bb30e3aa-8ab8-46ac-8d19-3584b7cb4a3d	GCF_900514745.1	NCBI RefSeq
e7ac87c2-c7c8-4c3c-ae83-dd4808b4c806	GCF_900514755.1	NCBI RefSeq
bf17ca80-6a57-4256-b29d-81d000b2e29a	GCF_900514765.1	NCBI RefSeq
4e61f4a9-3346-45cc-9a75-4490e0fa9f2a	GCF_900514775.1	NCBI RefSeq
e33b77d2-9d83-4db2-9cde-3f0b89ec8847	GCF_900514785.1	NCBI RefSeq
5ee261ee-de37-4533-9141-72b356b8f8ea	GCF_900514795.1	NCBI RefSeq
963ce60c-b120-44bf-b46a-1e3554977ca9	GCF_900514805.1	NCBI RefSeq
16c97c6e-5e84-4288-8d26-17357dffd0fd	GCF_900514815.1	NCBI RefSeq
46cbf9b7-8375-4cc1-b4e1-770e50a1db77	GCF_900514825.1	NCBI RefSeq
062aff83-cece-4376-97a5-c2066a0b6e5f	GCF_900514835.1	NCBI RefSeq
3767c0f9-8bbe-4f39-bd25-9a95a987897d	GCF_900514845.1	NCBI RefSeq
12ed33ec-7427-43ca-a636-c8d47401e099	GCF_900514855.1	NCBI RefSeq
0d00dedf-d167-4009-bf68-93769a52d871	GCF_900514865.1	NCBI RefSeq
613421ba-2272-4279-82c8-e0912b4df3ef	GCF_900514875.1	NCBI RefSeq
97c82a88-994d-4199-a9ce-e22ec45ec44f	GCF_900514885.1	NCBI RefSeq
23d70269-a2f0-499f-9bdd-1655dac8ca8f	GCF_900514895.1	NCBI RefSeq
71c815df-3e47-4658-a94d-8ae86f296d8d	GCF_900514905.1	NCBI RefSeq
23da7923-313b-4993-988a-7aa9945e3a91	GCF_900514915.1	NCBI RefSeq
33068205-b2c3-40e8-b3ba-945cd2a43149	GCF_900514925.1	NCBI RefSeq
722c5ae5-afc6-412e-98f9-98c140da8098	GCF_900514935.1	NCBI RefSeq
3f3ecc38-de8f-4e0d-a8a7-4f5ff736634e	GCF_900514945.1	NCBI RefSeq
a912fc47-475d-4b63-809a-7b1b1c44b1da	GCF_900514955.1	NCBI RefSeq
c5f1ec4f-59f7-4ccf-b3c9-3c922d31041d	GCF_900514975.1	NCBI RefSeq
db748129-4252-40a7-b8fa-38f0493a36e4	GCF_900514985.1	NCBI RefSeq
cd3202a5-3a08-4f3d-8dcf-9626c426a293	GCF_900515005.1	NCBI RefSeq
107b14d4-1bf2-425e-818c-ca1e5ff137fa	GCF_900515025.1	NCBI RefSeq
cbe7d8e3-9aed-4edf-9b36-67778a744cf0	GCF_900515055.1	NCBI RefSeq
f2762920-ec5a-45c4-9807-e242b60b6c4e	GCF_900515065.1	NCBI RefSeq
2a020354-9b6c-483d-8a06-beb6170254dc	GCF_900515075.1	NCBI RefSeq
d14b2ace-33df-4dba-afdf-859c4c061056	GCF_900515085.1	NCBI RefSeq
b293b7c1-e612-4f34-adee-7a166320d940	GCF_900515105.1	NCBI RefSeq
853978b6-59c6-45b7-86c6-301a33238b22	GCF_900515115.1	NCBI RefSeq
fab86db5-0206-4605-89cb-dddf448a9351	GCF_900515125.1	NCBI RefSeq
8970a318-372c-427f-8bdd-2e7870cf539c	GCF_900515135.1	NCBI RefSeq
fc3b70aa-e619-4e08-8864-d5910c6e28fd	GCF_900515145.1	NCBI RefSeq
868d0609-8d39-4b01-9662-6cc5062345d9	GCF_900515155.1	NCBI RefSeq
3045ee67-b633-4c52-b97c-fd856d3b516b	GCF_900515165.1	NCBI RefSeq
72538d75-4bcf-4564-ba1f-ad3bb244c1fb	GCF_900515175.1	NCBI RefSeq
1c7fa2d9-12f3-48c6-ad2e-f8d877625c86	GCF_900515185.1	NCBI RefSeq
00fdfac4-f226-45e2-8352-93d7fc35a225	GCF_900515195.1	NCBI RefSeq
b0d03674-6013-4b14-b824-91213112b272	GCF_900515205.1	NCBI RefSeq
af6709e1-a383-4dcb-be8e-e26bc7295e87	GCF_900515215.1	NCBI RefSeq
3dd53441-d475-43b0-9485-40e443440549	GCF_900515225.1	NCBI RefSeq
14f44d69-5a38-45d5-b682-b8fa854a4214	GCF_900515235.1	NCBI RefSeq
7c1efe6b-7741-4625-a317-48fdefb6e78d	GCF_900515245.1	NCBI RefSeq
56f9a1a5-4775-4c38-84ad-615638c7db90	GCF_900515255.1	NCBI RefSeq
7fb67c81-e55f-4ba1-9a4f-b8ca06d11b87	GCF_900515265.1	NCBI RefSeq
d0021d84-a12a-4c79-a8d0-2ef7f53aace4	GCF_900515275.1	NCBI RefSeq
b321482b-d5ea-4e6e-9526-70c66a7acaa4	GCF_900515285.1	NCBI RefSeq
580809d9-e24f-4149-a643-c33a673c52c2	GCF_900515295.1	NCBI RefSeq
57aedb46-a89b-4b16-b8a4-5201f77aab2d	GCF_900515305.1	NCBI RefSeq
a6f79b5b-7f50-4ff9-8457-ef3050103c51	GCF_900515315.1	NCBI RefSeq
08142d4c-aa05-4a2c-992e-f07d10867cb8	GCF_900515325.1	NCBI RefSeq
e30c3fee-f27b-4db9-8dcd-85b295fc8005	GCF_900515335.1	NCBI RefSeq
7fd8af81-17ba-43c9-b4e5-d2b9d683e655	GCF_900515345.1	NCBI RefSeq
c43c096e-28b2-4626-900c-3dd69965537d	GCF_900515355.1	NCBI RefSeq
0b34a17e-7872-466d-aeea-140c025137c8	GCF_900515365.1	NCBI RefSeq
a058803c-744a-4dd3-94c1-cc6aebc458e2	GCF_900515375.1	NCBI RefSeq
f078951b-895f-4d33-a626-692bf8e6a822	GCF_900515385.1	NCBI RefSeq
2b28a47e-1a12-4d56-a6a2-6200d4bffef5	GCF_900515395.1	NCBI RefSeq
fefb2436-7ca9-45ff-abce-c0b63ad858f4	GCF_900515405.1	NCBI RefSeq
d3d76e4b-737c-48b9-97ea-a2966cc1d755	GCF_900515415.1	NCBI RefSeq
c8c69862-c3a2-48fc-8c3a-9c68cb745f41	GCF_900515425.1	NCBI RefSeq
7f172157-1a20-407a-b2ef-bbc232301bda	GCF_900515435.1	NCBI RefSeq
ba44ed3b-2603-4796-9d34-23be4eb11d39	GCF_900515445.1	NCBI RefSeq
54074861-a10b-4ddc-b9a7-9d21f25e8317	GCF_900515455.1	NCBI RefSeq
d164aca4-687a-4fd1-b699-c006bafc848d	GCF_900515465.1	NCBI RefSeq
04799dbb-a5e6-4634-8f6e-c18cb4a9ec0f	GCF_900515475.1	NCBI RefSeq
87fe3dad-1f1e-4417-8e75-701d0a26742a	GCF_900515485.1	NCBI RefSeq
f8fd6db8-6067-4a47-aed4-d238bb1e0967	GCF_900515495.1	NCBI RefSeq
34066a17-23fa-4693-8b73-2fe16d9aa3ab	GCF_900515505.1	NCBI RefSeq
b72ae091-9de6-4c59-ae88-ed357d7a4258	GCF_900515515.1	NCBI RefSeq
8b7c9c36-a10a-4c1c-b395-eb5f9f698277	GCF_900515525.1	NCBI RefSeq
01393d2b-de1a-4c85-a790-88b94b877993	GCF_900515535.1	NCBI RefSeq
e255cad7-f887-4073-b028-58373c7d27a5	GCF_900515545.1	NCBI RefSeq
4d1617bb-ee76-475e-9943-63da24277c81	GCF_900515555.1	NCBI RefSeq
525da1e3-b8bb-4a13-94d5-1cae61b2b5f8	GCF_900515565.1	NCBI RefSeq
cd8ffa08-e74f-4c4d-bdf1-ec9862cf6a40	GCF_900515575.1	NCBI RefSeq
7c568cd8-3298-4d36-9ff4-10c679c9d42d	GCF_900515585.1	NCBI RefSeq
5bae6a38-a967-4f55-880a-1dd5da2bb806	GCF_900515595.1	NCBI RefSeq
763ba78e-1ad1-40ed-9ea8-120a7482d112	GCF_900515605.1	NCBI RefSeq
9c81bc2e-bbb6-4886-b77c-987ac30e789c	GCF_900515615.1	NCBI RefSeq
8f83c770-3b8c-46b1-9289-37cd9ffb26f3	GCF_900515625.1	NCBI RefSeq
bce0f89f-737b-4712-ad76-0081d7bbc3f8	GCF_900515645.1	NCBI RefSeq
882e9137-f59b-46eb-b3d4-a8bdd7f6e08f	GCF_900515655.1	NCBI RefSeq
27b6ce3a-9ae5-418d-b5df-c5e15941c6ac	GCF_900515665.1	NCBI RefSeq
0a059225-944a-49f8-87c6-dc87253d33bf	GCF_900515675.1	NCBI RefSeq
51cb1288-9197-4425-99d4-657ecdd8ed05	GCF_900515685.1	NCBI RefSeq
26cd4aa1-e179-4c15-a630-827ef4c5997b	GCF_900515695.1	NCBI RefSeq
c38306ed-320a-4811-b3a1-674d41e63c06	GCF_900515705.1	NCBI RefSeq
a4d46fae-280b-4221-bd05-094d6a886df3	GCF_900515715.1	NCBI RefSeq
5d6143db-cc44-433a-9da7-9edc3c5f5eb3	GCF_900515735.1	NCBI RefSeq
9ac38223-42fb-409f-b345-814eaaa4638b	GCF_900515745.1	NCBI RefSeq
4f0b3823-86af-4b89-ab18-6a91b1019be0	GCF_900515755.1	NCBI RefSeq
05ae67f0-4e36-4bf3-9343-1a7ba4b4381d	GCF_900515765.1	NCBI RefSeq
7cda07fc-2dfa-4f7d-894f-616acdcd14e9	GCF_900515775.1	NCBI RefSeq
6f721e36-b058-46e9-a526-5e39bc06a1b3	GCF_900515785.1	NCBI RefSeq
c3730d18-8d96-4664-a9f0-006337545557	GCF_900515795.1	NCBI RefSeq
bff5d418-fd76-4325-bce8-41918a3482e5	GCF_900515805.1	NCBI RefSeq
9d7f218e-4dfa-40b0-83e2-199bdd2c4958	GCF_900515815.1	NCBI RefSeq
fbeeb7de-c577-48e3-9cbf-15a7cd7ba264	GCF_900515825.1	NCBI RefSeq
142b8dea-0201-441e-afb6-55610f62cfb3	GCF_900515835.1	NCBI RefSeq
5792a156-fe69-4afc-a888-a7a2270207ae	GCF_900515845.1	NCBI RefSeq
3365c4f0-a32e-4338-85ec-0244ecf5f6a0	GCF_900515855.1	NCBI RefSeq
32c55eca-85ca-4c52-b13a-c83b757809dd	GCF_900515865.1	NCBI RefSeq
924d2498-0fee-44a6-bd92-b34f1b2c3b32	GCF_900515875.1	NCBI RefSeq
50530fb2-1cf1-4991-8d0e-59120d9fdd4f	GCF_900515885.1	NCBI RefSeq
2ef7a89c-1e39-4fac-b6fc-361ed7142a02	GCF_900515895.1	NCBI RefSeq
2e0c6500-c3de-41f4-8436-203acdc9a3ac	GCF_900515905.1	NCBI RefSeq
eedf6761-d93a-46ed-81f6-01429f411c3b	GCF_900515915.1	NCBI RefSeq
456fdcc9-1158-40c1-99d8-a3177e82c79a	GCF_900515925.1	NCBI RefSeq
12bfb2f3-3c63-449e-a000-b000065c3e45	GCF_900515935.1	NCBI RefSeq
f4b1b0a4-e0f1-4fa3-92bb-6c7b8c015742	GCF_900515945.1	NCBI RefSeq
9dd6201b-595a-4a89-b801-7d3d0e502937	GCF_900515955.1	NCBI RefSeq
b2c18225-019d-4ee9-b15a-e340f3e87d5d	GCF_900515965.1	NCBI RefSeq
987a3bc3-d12e-45d7-9c16-6ca35ba7bbb8	GCF_900515975.1	NCBI RefSeq
91a17f61-fdca-4174-a86a-003b374646b3	GCF_900515985.1	NCBI RefSeq
e4bf0ea7-e316-4f0b-8c6e-3062013e350d	GCF_900515995.1	NCBI RefSeq
62ec3da0-fb04-42ca-a60e-e0af727ef61c	GCF_900516005.1	NCBI RefSeq
8cf0d88d-0d87-4c1c-8148-7a4b47436479	GCF_900516015.1	NCBI RefSeq
a25967a7-ce3b-45f6-ac1d-322dc25ab24f	GCF_900516025.1	NCBI RefSeq
22759902-2398-4352-9a45-aa508e9b91d4	GCF_900516035.1	NCBI RefSeq
c012660d-d62a-4401-a5a5-9993d51b8431	GCF_900516045.1	NCBI RefSeq
78caf9ec-c70c-4010-850c-d459d5f8a289	GCF_900516055.1	NCBI RefSeq
b3642533-b3ae-42fa-b86d-e80b9fc6a48e	GCF_900516065.1	NCBI RefSeq
b697226d-ff17-44a3-a69b-e58100edb85b	GCF_900516075.1	NCBI RefSeq
c9c778a0-7b48-4315-94aa-dae162f735d6	GCF_900516085.1	NCBI RefSeq
4b2a06b9-3de1-44b0-8bf7-a2b70d5e0afd	GCF_900516095.1	NCBI RefSeq
8caa9e26-a8f5-4630-b23c-4b562140a62b	GCF_900516105.1	NCBI RefSeq
278c614e-6035-40b8-b16d-df2a92703853	GCF_900516115.1	NCBI RefSeq
b0b1f741-b8ef-469c-9181-33515cc8d098	GCF_900516125.1	NCBI RefSeq
ac5683f9-e678-4a52-932c-14a2497f22d6	GCF_900516135.1	NCBI RefSeq
21403d75-bdbc-45e7-af51-d944dbe6d527	GCF_900516145.1	NCBI RefSeq
23ba3c62-2609-4208-a30f-162e6eabd0a3	GCF_900516155.1	NCBI RefSeq
43db3fe3-6be7-410f-abd2-fa26f278fc2f	GCF_900516165.1	NCBI RefSeq
6ef6204a-0e16-4c80-9bd5-621d2172ee4a	GCF_900516175.1	NCBI RefSeq
2ff79c6c-12ce-4eb9-9ad1-bd539b224ca3	GCF_900516185.1	NCBI RefSeq
cd2f763e-ca18-4cb4-b037-80389519de8c	GCF_900516195.1	NCBI RefSeq
9c27ff19-cd41-4d6a-b267-9df76bff0920	GCF_900516205.1	NCBI RefSeq
3175262a-2cdd-467a-9c0d-c69a46d1051f	GCF_900516215.1	NCBI RefSeq
064ceeea-f832-4828-9d05-8516ffc0911c	GCF_900516225.1	NCBI RefSeq
aa3b1b4a-98d9-4e2f-ab1d-8e838c530958	GCF_900516235.1	NCBI RefSeq
376b7a8f-7297-4e81-8401-bf4b4a560c10	GCF_900516245.1	NCBI RefSeq
fbf5df23-5273-4511-b6d7-13fc06e247c7	GCF_900516255.1	NCBI RefSeq
60d0a141-e890-4b1d-b73c-f4d10ef76f69	GCF_900516265.1	NCBI RefSeq
41b223c8-856d-415f-8eb5-221a9eedd67e	GCF_900516275.1	NCBI RefSeq
e9993a9b-2ade-4c3e-87e2-90141a97062e	GCF_900516285.1	NCBI RefSeq
33fbee2b-0a3e-42d8-843d-423a43402a42	GCF_900516295.1	NCBI RefSeq
6f813295-49b8-41ea-8aa7-023be655fbc4	GCF_900516305.1	NCBI RefSeq
bd1c9148-61fd-43d8-9f25-c8f681775755	GCF_900516315.1	NCBI RefSeq
04998ae9-c8d1-4ece-9135-3bcb969a9d9a	GCF_900516325.1	NCBI RefSeq
756d2ac1-44bf-4c7f-a6bd-f3cb9673683f	GCF_900516335.1	NCBI RefSeq
40625812-eb8b-4378-b956-c283408cb04c	GCF_900516345.1	NCBI RefSeq
e4d1b63b-431f-4bf5-957d-412b66fb2066	GCF_900516355.1	NCBI RefSeq
f8fd49e4-ce9c-4d13-ab86-c4ff5fa7d19a	GCF_900516365.1	NCBI RefSeq
333bac57-573f-4ff7-8bd4-2edad35ac70e	GCF_900516375.1	NCBI RefSeq
ae1b5493-7013-4e0b-b5c6-50084b5c5f1f	GCF_900516385.1	NCBI RefSeq
72497ddf-370a-43b2-aaa2-1a6589d1661e	GCF_900516395.1	NCBI RefSeq
33ddb035-ced2-401e-94a3-8481ab26e865	GCF_900516405.1	NCBI RefSeq
2896069f-ab4d-498b-b25f-36aef05c7776	GCF_900516415.1	NCBI RefSeq
e3bd2774-3353-40e9-9a28-a8a62782e36a	GCF_900516425.1	NCBI RefSeq
e6732d53-a40e-46e8-a2f0-55b0271a70b7	GCF_900516435.1	NCBI RefSeq
6143c545-ac72-4321-968c-90b173855938	GCF_900516445.1	NCBI RefSeq
d616d54e-5ec6-4fdc-a05b-c8262f1424d3	GCF_900516455.1	NCBI RefSeq
6896ab31-11e3-4e4f-933b-c08c90d22ffb	GCF_900516465.1	NCBI RefSeq
1299c667-bc0e-4c48-9393-0267a7a0719e	GCF_900516475.1	NCBI RefSeq
bdc72386-589f-48a9-a239-156e95dc6f28	GCF_900516485.1	NCBI RefSeq
101b7669-b617-455f-b7b1-342f79488586	GCF_900516495.1	NCBI RefSeq
beaa1da7-0bee-4e8e-ba5c-01a46bf61804	GCF_900516505.1	NCBI RefSeq
f0e73f99-512a-4f92-8ab1-9a4ab5868938	GCF_900516515.1	NCBI RefSeq
8f0601f6-c301-45c8-8d6e-24f42b5b705c	GCF_900516525.1	NCBI RefSeq
22f87b14-0489-4455-aa11-b45c8eb22702	GCF_900516535.1	NCBI RefSeq
65c219bd-f322-4f45-a9d3-0e7ff58e42d1	GCF_900516545.1	NCBI RefSeq
cb134883-298d-4d73-a2b6-0f5452885d38	GCF_900516555.1	NCBI RefSeq
5d8bcd21-5a28-4ad0-9fb7-87fa4a825293	GCF_900516565.1	NCBI RefSeq
a2606b90-2336-47f2-9a9b-15d0db4d7fef	GCF_900516575.1	NCBI RefSeq
7f94bb84-b1fb-47e3-bfe1-a759cb864be8	GCF_900516585.1	NCBI RefSeq
c36f32fe-5b16-4444-a424-5ac52577ba15	GCF_900516595.1	NCBI RefSeq
5fce1c54-6fed-4f09-a31e-6c18128db304	GCF_900516605.1	NCBI RefSeq
76cc963d-af08-4c63-a110-cf883b8fb911	GCF_900516615.1	NCBI RefSeq
a9b06c6a-4984-4fa4-bc14-c58f2e827629	GCF_900516625.1	NCBI RefSeq
206b660c-8a17-4d83-8723-0de887ce7008	GCF_900516635.1	NCBI RefSeq
d1ecb5cc-7952-4d8d-8af7-9cc893fc8841	GCF_900516645.1	NCBI RefSeq
2c648d70-bd20-47af-8d66-e27dee40d72b	GCF_900516655.1	NCBI RefSeq
710dc688-1961-4b93-b785-f011032b4a5c	GCF_900516665.1	NCBI RefSeq
4fea148e-da4b-4604-8083-ec22db41765d	GCF_900516675.1	NCBI RefSeq
54e22682-00cd-4c50-b4e5-b4044b260ba7	GCF_900516685.1	NCBI RefSeq
cc199ddf-94d5-44e5-959b-ed909d67db18	GCF_900516695.1	NCBI RefSeq
675801d2-e534-43bb-a13f-83507dffe116	GCF_900516705.1	NCBI RefSeq
8d2722f0-2c41-406c-b57a-4460e1c7df0c	GCF_900516715.1	NCBI RefSeq
de90697f-f3d0-4647-b275-a93971cd5007	GCF_900516725.1	NCBI RefSeq
edf91d6a-5c53-4c5d-a0e1-84a2ebd204ae	GCF_900516735.1	NCBI RefSeq
18d8ca98-da9d-4bf0-ac37-023905a96da8	GCF_900516745.1	NCBI RefSeq
ce219883-d793-4618-8415-3c672e731b26	GCF_900516755.1	NCBI RefSeq
3615d3da-506b-48d6-be99-39be91a986b5	GCF_900516765.1	NCBI RefSeq
08acc3d0-9857-4749-911e-4d4085e4c329	GCF_900516775.1	NCBI RefSeq
b2db4be9-54ca-459d-9dd5-9d38eb120943	GCF_900516785.1	NCBI RefSeq
cb1dcb18-2187-4660-b2f1-6438b24a0c7a	GCF_900516795.1	NCBI RefSeq
ea144346-ef15-44da-ab4b-b54451f444d0	GCF_900516805.1	NCBI RefSeq
194028fd-1364-4a54-bf8c-99d2332ae0c0	GCF_900516825.1	NCBI RefSeq
cf1a3145-3173-427b-9662-31a322373dee	GCF_900516835.1	NCBI RefSeq
347644eb-7aee-45ac-9c81-7c67977948d9	GCF_900516845.1	NCBI RefSeq
26e64fc3-f2b5-42a5-aee1-dc465cdcd77a	GCF_900516855.1	NCBI RefSeq
8814f4d2-1d6d-4ae4-bf23-17620d4b53fd	GCF_900516865.1	NCBI RefSeq
d016b175-3e64-48d8-ae20-45e54c5812f9	GCF_900516875.1	NCBI RefSeq
ba165b7d-a4c3-4d06-bd47-61f5a60454dd	GCF_900516885.1	NCBI RefSeq
0d600bd3-6125-42eb-af72-82e556e48317	GCF_900516895.1	NCBI RefSeq
2b9610f4-b35f-473c-9228-2c5d6121216a	GCF_900516905.1	NCBI RefSeq
764c9076-b63a-4101-962e-3a4ed77bb6fb	GCF_900516915.1	NCBI RefSeq
61169959-8507-401b-bfb1-ea31ebf5f259	GCF_900516925.1	NCBI RefSeq
3806de57-7b56-4841-b631-e4eb4ac7b300	GCF_900516935.1	NCBI RefSeq
5b78c701-2597-497e-8d9b-70bf2f6a44db	GCF_900516945.1	NCBI RefSeq
87ea7b10-808c-43af-a4aa-1e22f9d4f9bc	GCF_900516955.1	NCBI RefSeq
92c8a725-2ab1-4e52-97c0-b4b51221609f	GCF_900516965.1	NCBI RefSeq
5b724ea9-3012-4602-9c9c-946b6be39b09	GCF_900516975.1	NCBI RefSeq
28b5465c-252c-4bbe-af66-725a08e25cb4	GCF_900516985.1	NCBI RefSeq
9789384b-fba1-4e87-b269-00dd006575d9	GCF_900516995.1	NCBI RefSeq
1b977050-d0b6-4873-a668-dcd92b7c7ace	GCF_900517005.1	NCBI RefSeq
9bdceb58-eaa7-4d2a-8cd8-aba7436a4f69	GCF_900517015.1	NCBI RefSeq
f5fca448-026e-43f5-aff7-64d64a600817	GCF_900517025.1	NCBI RefSeq
14b5b9e4-5434-489c-92ef-ca200ebefeb1	GCF_900517035.1	NCBI RefSeq
8d32d66b-8474-4994-836f-0915c900d5c7	GCF_900517045.1	NCBI RefSeq
eda7f587-1540-4c92-9b0d-2a9bc47f6130	GCF_900517065.1	NCBI RefSeq
0825ea60-25e7-4f21-a63b-338323492569	GCF_900517075.1	NCBI RefSeq
e3dae358-4c8f-4459-a036-e5d3a55170b6	GCF_900517085.1	NCBI RefSeq
5a6c8f93-489e-45b9-9d4b-96d429a16f78	GCF_900517095.1	NCBI RefSeq
e1a86233-5428-4dda-b865-116ab8d1dfbc	GCF_900517105.1	NCBI RefSeq
4787ad1e-0f47-4ab5-a418-364ab4d5f5c6	GCF_900517115.1	NCBI RefSeq
2bd27a13-4fc2-42b2-97a5-d26db1253f38	GCF_900517125.1	NCBI RefSeq
5fbaee3a-562b-4c6f-9266-1b027c45b07a	GCF_900517135.1	NCBI RefSeq
b9aef165-8b73-48c4-b2c5-829be61e1298	GCF_900517145.1	NCBI RefSeq
c1c983ce-9bd7-49ce-83ee-912497ac4190	GCF_900517155.1	NCBI RefSeq
88a423ae-3c59-451c-b9a6-fc42021925d5	GCF_900517165.1	NCBI RefSeq
6e1c60c2-6298-4b75-98ee-cab59e4688e0	GCF_900517175.1	NCBI RefSeq
54e33ec5-16f0-4272-9c3a-b0a4187cf277	GCF_900517185.1	NCBI RefSeq
cc21458c-659f-4094-b692-a057743c0779	GCF_900517195.1	NCBI RefSeq
499dba4d-93a7-4a4c-9832-6fca77114b68	GCF_900517205.1	NCBI RefSeq
fc512f72-6307-4c01-abe4-2350b62f7f06	GCF_900517215.1	NCBI RefSeq
6663d5e2-cfd4-4b94-8bee-e9c6ceccda16	GCF_900517225.1	NCBI RefSeq
2880ae97-99e1-4d5c-b60e-962b92434c1b	GCF_900517235.1	NCBI RefSeq
711e7fb7-f714-4bbd-8662-d8ba1c5c2065	GCF_900517245.1	NCBI RefSeq
932ba676-b243-4bb3-876e-57d176b98a3e	GCF_900517255.1	NCBI RefSeq
bf516689-3e44-49ff-a8c4-298737279ed1	GCF_900517265.1	NCBI RefSeq
6b130fd5-4640-4410-9667-a692bdeedab2	GCF_900517275.1	NCBI RefSeq
ce121a45-e153-4fce-a78a-667157e7c87e	GCF_900517285.1	NCBI RefSeq
a74fb440-58c0-499f-a1ce-31f2b5666b14	GCF_900517295.1	NCBI RefSeq
1e8f907a-2611-4f44-9314-d55b7cc6a653	GCF_900517305.1	NCBI RefSeq
406a120c-1f31-4562-92e7-1109e3ef1b26	GCF_900517315.1	NCBI RefSeq
c48e4a41-896f-4e44-9865-0fcf788f8a70	GCF_900517325.1	NCBI RefSeq
01e8b285-a908-4377-ad75-890342ac1eab	GCF_900517335.1	NCBI RefSeq
8fb6a020-6cb1-452c-aa38-3b49f8ffa2ba	GCF_900517345.1	NCBI RefSeq
ba0643d3-cacb-464f-af4a-1e802106f9f8	GCF_900517355.1	NCBI RefSeq
f3a16051-631a-47a7-99c9-72f0f07d695e	GCF_900517365.1	NCBI RefSeq
1b658c71-d5ce-4782-a1e1-6eee46568840	GCF_900517375.1	NCBI RefSeq
4e3bc930-c3b3-4a97-8f92-997de7ed255a	GCF_900517385.1	NCBI RefSeq
8167c731-476e-4788-9747-d19bcd3f5e0b	GCF_900517395.1	NCBI RefSeq
6975a147-ebc0-44d1-92ae-39ee14f30300	GCF_900517405.1	NCBI RefSeq
55a328ec-c6b6-44ef-87ce-ce1e0bc82a8e	GCF_900517415.1	NCBI RefSeq
0a31b61b-22c1-4e03-a191-fd80628a75ea	GCF_900517425.1	NCBI RefSeq
ddc30f13-31c3-4da5-ac60-f9083d314b2a	GCF_900517435.1	NCBI RefSeq
9120cdfc-2860-4c2f-b3fd-d92a6800dcab	GCF_900517445.1	NCBI RefSeq
f791c05a-5ec2-402f-a4ba-746cdbc06d4c	GCF_900517455.1	NCBI RefSeq
1b099ba8-6a57-45c9-b947-47a0b64ee74b	GCF_900517465.1	NCBI RefSeq
b5530d88-ea41-4644-a22e-bd8dfc6d77f1	GCF_900517475.1	NCBI RefSeq
d39c40be-6424-476f-b9bf-8d9df77ee02b	GCF_900517485.1	NCBI RefSeq
29d24e64-941c-4ca0-aeea-f916c712786e	GCF_900517495.1	NCBI RefSeq
be58755f-32fb-4ad1-925d-f97c86a3ee80	GCF_900517505.1	NCBI RefSeq
c91a0f8a-7349-4b95-9925-0973fd07eaa8	GCF_900517515.1	NCBI RefSeq
f90d179e-6c76-4cc4-a076-16b1d9a46d0d	GCF_900517525.1	NCBI RefSeq
4ea0d891-ca4c-4c94-b207-374a5e10c3b7	GCF_900517535.1	NCBI RefSeq
8ec96e93-bdf0-409f-acc2-f215ea3fd8e0	GCF_900517545.1	NCBI RefSeq
bb13c9cb-1e16-4c1a-80de-012b8aea4a39	GCF_900517555.1	NCBI RefSeq
996e2ef9-83d7-42a2-858d-5ff8ba804b46	GCF_900517565.1	NCBI RefSeq
ff77c3fa-d674-4c92-9d90-bbd871fa6a42	GCF_900517575.1	NCBI RefSeq
1e8a1917-2989-4d0e-8e4b-07253ad933d8	GCF_900517585.1	NCBI RefSeq
846b6b68-b4fa-4079-a058-931c0460a5b9	GCF_900517595.1	NCBI RefSeq
50c412c8-4c90-4756-90c1-d833e2523bcd	GCF_900517605.1	NCBI RefSeq
d9c0ec61-3e49-4917-91bb-4b3b6e384dab	GCF_900517615.1	NCBI RefSeq
ef1149ce-f667-4a36-9f73-e64b62421b48	GCF_900517625.1	NCBI RefSeq
7d2ff91a-d4e6-41b7-89f5-4d5b6666ee9a	GCF_900517635.1	NCBI RefSeq
17ef4ea6-dba5-419b-bdfc-881bf8d47448	GCF_900517645.1	NCBI RefSeq
42edffb5-100b-463c-869c-9b1f431f6afb	GCF_900517655.1	NCBI RefSeq
996871bd-7b95-4246-9685-a8ab529de30b	GCF_900517665.1	NCBI RefSeq
0e64f5f4-da6d-49b4-92f3-6840d87b9e56	GCF_900517675.1	NCBI RefSeq
f582130e-e43c-4b26-a21b-e9f1b0ffdb08	GCF_900517685.1	NCBI RefSeq
005be3d3-d05d-485f-906d-d6dfe630fcb9	GCF_900517695.1	NCBI RefSeq
f719f6d4-4f6e-41b6-9553-a0b83f7a56e4	GCF_900517705.1	NCBI RefSeq
ba70c709-78a9-4038-90d2-6ee6790fb789	GCF_900517715.1	NCBI RefSeq
ffc15756-840b-4076-986d-067de40af2c4	GCF_900517725.1	NCBI RefSeq
4e735e65-dc52-4d9e-a0e7-8269327c7087	GCF_900517735.1	NCBI RefSeq
ce736f56-398b-4208-8675-854c1beb3dcf	GCF_900517745.1	NCBI RefSeq
1e60b082-97a0-47ae-8ab8-6f70643eeea0	GCF_900517755.1	NCBI RefSeq
c87aacb1-4a77-4dee-b24f-890913a1ff02	GCF_900517765.1	NCBI RefSeq
23ecd9b0-7ffd-4ed6-a3cf-0ace593343a5	GCF_900517775.1	NCBI RefSeq
f8d17ca7-ec54-45c8-a830-8714d023073c	GCF_900517785.1	NCBI RefSeq
947ff55d-bf12-4968-a6b5-48eba5c75ff2	GCF_900517795.1	NCBI RefSeq
7ceba246-7384-4bf4-935c-d0d52420c37c	GCF_900517805.1	NCBI RefSeq
81adecad-3f12-4150-85d5-cf9962c41668	GCF_900517815.1	NCBI RefSeq
369c9bc0-d2e6-4f74-9ff1-9530267aeb1b	GCF_900517825.1	NCBI RefSeq
74be9017-eb16-4e48-b747-bc58c67e4a75	GCF_900517835.1	NCBI RefSeq
1235f346-26cc-4545-a148-f1d869749707	GCF_900517855.1	NCBI RefSeq
d0791e52-0695-4874-9b9d-efb1ba2cbd28	GCF_900517865.1	NCBI RefSeq
df51216f-a935-43cc-a057-a14a5c067b5c	Lib-234-20-419-12_S20	doi:10.1186/s13756-018-0352-y	read dataset only identified through literature survey
bf9222eb-6ce2-463e-97dc-eb87dc950c00	RKI-KP1-13_S3	doi:10.1186/s13756-018-0352-y	read dataset only identified through literature survey
a0d951c5-2fda-412d-872d-8c4b568a4780	1111-27-NRZ-04381_S20	doi:10.1186/s13756-018-0352-y	read dataset only identified through literature survey
c9b02e71-c1a1-4e74-a6e4-d194193f217d	1145-71-NRZ-16792_S6	doi:10.1186/s13756-018-0352-y	read dataset only identified through literature survey
8f9bfc8a-3a2c-459f-8170-09b57c96571b	Lib-257-43-107-13_S19	doi:10.1186/s13756-018-0352-y	read dataset only identified through literature survey
690ecb88-21f5-454c-8ed4-d5698af7c323	1137-60-NRZ-13049_S22	doi:10.1186/s13756-018-0352-y	read dataset only identified through literature survey
5ee3de0d-b3c3-4cea-87e7-7ed5a68fc86a	1921-NRZ65_S5	doi:10.1186/s13756-018-0352-y	read dataset only identified through literature survey
69521189-3562-4358-8098-54d45ec0b5d1	1146-72-NRZ-15171_S7	doi:10.1186/s13756-018-0352-y	read dataset only identified through literature survey
c1df2efc-6f96-4db5-bbbc-606aaec59b63	Lib-229-15-260-13_S15	doi:10.1186/s13756-018-0352-y	read dataset only identified through literature survey
e3b4bd69-ddf4-415f-9fa1-56244b7b014e	1106-20-NRZ-00641_S15	doi:10.1186/s13756-018-0352-y	read dataset only identified through literature survey
49b42155-537c-4415-8bde-95e309391932	1098-9-NRZ-05393_S7	doi:10.1186/s13756-018-0352-y	read dataset only identified through literature survey
72a8bb4d-686f-4e6f-b093-0e37685c4237	Lib-215-1-222-09_S1	doi:10.1186/s13756-018-0352-y	read dataset only identified through literature survey
34815c2d-a962-409d-a8d5-f1e058700797	Lib-258-44-108-13_S20	doi:10.1186/s13756-018-0352-y	read dataset only identified through literature survey
050490f0-0890-437d-94c0-727830582337	1922-119-10_S6	doi:10.1186/s13756-018-0352-y	read dataset only identified through literature survey
99076e08-3dcb-4ee6-b910-e535704acc39	1121-41-NRZ-02268_S6	doi:10.1186/s13756-018-0352-y	read dataset only identified through literature survey
136efe09-aea8-4680-857f-1f226ea12564	1108-22-NRZ-00871_S17	doi:10.1186/s13756-018-0352-y	read dataset only identified through literature survey
f2a74b47-8782-4351-bb62-a453c88c1d42	1110-26-NRZ-05752_S19	doi:10.1186/s13756-018-0352-y	read dataset only identified through literature survey
404059da-c3b0-457c-9671-073b50dacbbd	Lib-251-37-16-10_S13	doi:10.1186/s13756-018-0352-y	read dataset only identified through literature survey
88dfa1dc-1de4-4fdc-b6d5-484673872d53	1126-47-NRZ-05274_S11	doi:10.1186/s13756-018-0352-y	read dataset only identified through literature survey
1ec95a50-57dd-4f7f-b987-b4ac035a2eca	1128-49-NRZ-04775_S13	doi:10.1186/s13756-018-0352-y	read dataset only identified through literature survey
4bf21d3b-394c-4f53-a140-79a0acbac9db	1117-36-NRZ-00515_S2	doi:10.1186/s13756-018-0352-y	read dataset only identified through literature survey
44925b9c-eea8-48f5-a7a5-f4a1bf4b4459	1127-48-NRZ-03784_S12	doi:10.1186/s13756-018-0352-y	read dataset only identified through literature survey
e4948634-b2f2-4c6e-9c7d-6bc6d15d604d	1109-24-NRZ-01094_S18	doi:10.1186/s13756-018-0352-y	read dataset only identified through literature survey
bfab5768-aaf6-4df1-aa95-19325db08fe7	1135-57-NRZ-09150b_S20	doi:10.1186/s13756-018-0352-y	read dataset only identified through literature survey
98b44b2a-fdac-4422-b00f-125e75e13d09	1138-61-NRZ-16660_S23	doi:10.1186/s13756-018-0352-y	read dataset only identified through literature survey
26f5886e-dab2-4a39-b7d2-d0357574a366	1123-43-NRZ-00981_S8	doi:10.1186/s13756-018-0352-y	read dataset only identified through literature survey
97d0884c-6808-4863-aac2-1cec4c39f9a0	1134-56-NRZ-10155_S19	doi:10.1186/s13756-018-0352-y	read dataset only identified through literature survey
c99b4028-e73f-46fd-ab3e-d590e1a82669	1124-44-NRZ-01166_S9	doi:10.1186/s13756-018-0352-y	read dataset only identified through literature survey
5468c322-da75-482b-ac56-f52a691c7349	Lib-221-7-412-11-1_S7	doi:10.1186/s13756-018-0352-y	read dataset only identified through literature survey
67464e03-a93a-46e6-90b1-2d792e1bb9f7	1095-5-NRZ-01525a_S4	doi:10.1186/s13756-018-0352-y	read dataset only identified through literature survey
6024d3d7-548e-4541-805e-dead799d79c2	1120-40-NRZ-01864_S5	doi:10.1186/s13756-018-0352-y	read dataset only identified through literature survey
b5546578-936b-44a3-ad33-7b98f269044e	Lib-250-36-229-09_S12	doi:10.1186/s13756-018-0352-y	read dataset only identified through literature survey
20262264-10c1-44b1-a2d1-905b8b7a8a52	393-135-14_S11	doi:10.1186/s13756-018-0352-y	read dataset only identified through literature survey
75115f4a-7c17-46e8-86a1-226191d198e9	1122-42-NRZ-02126_S7	doi:10.1186/s13756-018-0352-y	read dataset only identified through literature survey
11f31f66-04a3-47ac-b8db-c3539ef28966	Lib-227-13-10-11_S13	doi:10.1186/s13756-018-0352-y	read dataset only identified through literature survey
304c847f-ccd6-4302-ad51-f4a7c0550f61	1141-64-NRZ-12193_S2	doi:10.1186/s13756-018-0352-y	read dataset only identified through literature survey
4e055a08-0bec-4985-bd90-ab1289b7dc23	1136-58-NRZ-08501_S21	doi:10.1186/s13756-018-0352-y	read dataset only identified through literature survey
26da1450-51c9-4c66-bf94-3e5e9d0aa98e	Lib-225-11-635-12_S11	doi:10.1186/s13756-018-0352-y	read dataset only identified through literature survey
07ea690f-25f3-4761-bdbc-46e58baa2a5b	1147-74-NRZ-04321_S8	doi:10.1186/s13756-018-0352-y	read dataset only identified through literature survey
2cbf76f5-7923-45bd-9089-7e0949c9ae1b	395-140-14_S14	doi:10.1186/s13756-018-0352-y	read dataset only identified through literature survey
b64baf3a-6fed-4b9d-920c-639a629317b7	394-137-14_S13	doi:10.1186/s13756-018-0352-y	read dataset only identified through literature survey
d3990adf-d0ff-4092-bcdf-bd12b194173d	1919-237-13_S3	doi:10.1186/s13756-018-0352-y	read dataset only identified through literature survey
439ae7e5-f079-4dba-ab01-ee8dfb5bd658	Lib-219-5-46-10_S5	doi:10.1186/s13756-018-0352-y	read dataset only identified through literature survey
fb0bbdf2-e962-4d82-8499-b1bcdf33d4fe	Lib-223-9-85-12_S9	doi:10.1186/s13756-018-0352-y	read dataset only identified through literature survey
536dea34-c9fb-4832-8050-9eaead3822ee	1118-37-NRZ-00270_S3	doi:10.1186/s13756-018-0352-y	read dataset only identified through literature survey
03c636ca-7851-49e9-996b-365f14580107	1096-6-NRZ-01603_S5	doi:10.1186/s13756-018-0352-y	read dataset only identified through literature survey
209542cb-d43d-4144-9ee0-652b17fb8047	1113-31-NRZ-15966a_S22	doi:10.1186/s13756-018-0352-y	read dataset only identified through literature survey
b76b0e63-cdab-4ef5-89f4-c9922a510889	Lib-253-39-830-12_S15	doi:10.1186/s13756-018-0352-y	read dataset only identified through literature survey
b6cdfedb-f12b-4a2d-b385-c6208907b758	Lib-226-12-101-10_S12	doi:10.1186/s13756-018-0352-y	read dataset only identified through literature survey
b22593a8-17f7-4101-bf8a-c4e8d146f329	1131-53-NRZ-11108_S16	doi:10.1186/s13756-018-0352-y	read dataset only identified through literature survey
773ae1e5-6adb-477e-b788-d73eee12dd34	Lib-241-27-236-11_S3	doi:10.1186/s13756-018-0352-y	read dataset only identified through literature survey
34b8ff6c-e7b5-49c2-ae93-d551622c0b95	Lib-245-31-536-13_S7	doi:10.1186/s13756-018-0352-y	read dataset only identified through literature survey
3d16f287-ee45-4d37-8928-66f7664f3628	Lib-230-16-550-13_S16	doi:10.1186/s13756-018-0352-y	read dataset only identified through literature survey
9aeeed02-e633-4c8a-92a5-14b0b3075c09	1097-7-NRZ-01423_S6	doi:10.1186/s13756-018-0352-y	read dataset only identified through literature survey
9eabd2be-1948-42ed-b518-ae4d45a75469	1125-45-NRZ-02201_S10	doi:10.1186/s13756-018-0352-y	read dataset only identified through literature survey
37b3ae89-06ca-449f-9f7b-c69413327a78	Lib-260-46-375-08_S22	doi:10.1186/s13756-018-0352-y	read dataset only identified through literature survey
2b377c4a-f0b0-407a-a97f-096a8ca815b0	1133-55-NRZ-10768_S18	doi:10.1186/s13756-018-0352-y	read dataset only identified through literature survey
61df37ea-582c-4d2e-b58e-48896c9239fa	1140-63-NRZ-14071_S1	doi:10.1186/s13756-018-0352-y	read dataset only identified through literature survey
df28a576-e079-4748-87b2-89fb8e1acb67	1115-34-NRZ-00123_S24	doi:10.1186/s13756-018-0352-y	read dataset only identified through literature survey
a7d1644e-1f46-49a4-a761-ed02b7c71dd3	1143-68-NRZ-08564_S4	doi:10.1186/s13756-018-0352-y	read dataset only identified through literature survey
f9ab2a72-b2d0-4d1c-aa82-487c2273a5d7	1924-NRZ62_S8	doi:10.1186/s13756-018-0352-y	read dataset only identified through literature survey
aa864089-de8b-4590-ac72-ce2a668186b4	1144-70-NRZ-16116_S5	doi:10.1186/s13756-018-0352-y	read dataset only identified through literature survey
269eb07b-9b88-4603-9e53-64a6a7a10a0e	Lib-259-45-482-12_S21	doi:10.1186/s13756-018-0352-y	read dataset only identified through literature survey
4e2c00a5-dd54-46d5-8daa-5ec542bd7e80	1116-35-NRZ-00316_S1	doi:10.1186/s13756-018-0352-y	read dataset only identified through literature survey
c9453109-8abd-499c-82cb-c4b195f9384c	Lib-254-40-545-13_S16	doi:10.1186/s13756-018-0352-y	read dataset only identified through literature survey
4c9bf7a3-aab9-4843-935a-e753b82e1344	Lib-222-8-413-11_S8	doi:10.1186/s13756-018-0352-y	read dataset only identified through literature survey
a2682d80-8460-46d5-8799-6c3f4eb50793	Lib-235-21-14-11_S21	doi:10.1186/s13756-018-0352-y	read dataset only identified through literature survey
e63fc902-e50c-4564-81f2-0da7580d9eb3	Lib-252-38-346-12_S14	doi:10.1186/s13756-018-0352-y	read dataset only identified through literature survey
e18d1f82-7a3a-469e-94f3-be68de1c2953	Lib-255-41-467-13_S17	doi:10.1186/s13756-018-0352-y	read dataset only identified through literature survey
977ac560-3f90-4068-842e-94baac49d5df	396-141-14_S15	doi:10.1186/s13756-018-0352-y	read dataset only identified through literature survey
e25d8fc6-5541-4d7a-bdc4-52d2169f9663	Lib-220-6-47-10_S6	doi:10.1186/s13756-018-0352-y	read dataset only identified through literature survey
6397854d-ac06-415e-8882-b900696da38b	1129-50-NRZ-03522_S14	doi:10.1186/s13756-018-0352-y	read dataset only identified through literature survey
5e01127e-1512-4896-b750-f4b1e99155d6	Lib-247-33-213-09_S9	doi:10.1186/s13756-018-0352-y	read dataset only identified through literature survey
679d2f5f-2a62-48a4-9a6f-b7bb3c2a9648	1130-51-NRZ-04175_S15	doi:10.1186/s13756-018-0352-y	read dataset only identified through literature survey
57b162d6-0b9e-4762-985b-ac6e35dc2d81	1112-29-NRZ-06580_S21	doi:10.1186/s13756-018-0352-y	read dataset only identified through literature survey
a98ef875-56bd-4e64-90d0-fa53c8be3078	Lib-256-42-249-13_S18	doi:10.1186/s13756-018-0352-y	read dataset only identified through literature survey
cfce4073-48ec-482c-b0c4-3c7a144afd2b	1119-39-NRZ-01402_S4	doi:10.1186/s13756-018-0352-y	read dataset only identified through literature survey
444c2b97-f444-46fb-a43f-3294c70ffc45	1094-3-NRZ-00602_S3	doi:10.1186/s13756-018-0352-y	read dataset only identified through literature survey
0e89e89c-b355-4cf8-b717-e1acad5f1bd9	Lib-224-10-512-12_S10	doi:10.1186/s13756-018-0352-y	read dataset only identified through literature survey
22517ffb-0d1f-4d3a-ab32-5187d1d222aa	1142-66-NRZ-05818_S3	doi:10.1186/s13756-018-0352-y	read dataset only identified through literature survey
0442e259-cbc6-4468-a124-174dbde525fe	1132-54-NRZ-08607_S17	doi:10.1186/s13756-018-0352-y	read dataset only identified through literature survey
7a7d0796-1ba0-490b-b3ee-f1c84c6505da	Lib-216-2-241-09_S2	doi:10.1186/s13756-018-0352-y	read dataset only identified through literature survey
518dcc25-b73a-41cc-8f4c-7e11668be81b	1923-NRZ33_S7	doi:10.1186/s13756-018-0352-y	read dataset only identified through literature survey
b2211c3a-f498-467e-a233-013e92a74726	1107-21-NRZ-00223_S16	doi:10.1186/s13756-018-0352-y	read dataset only identified through literature survey
271e4b62-4fbe-4650-ab29-499dcc811d38	GCF_003353335.1	NCBI RefSeq
c8009f93-53a3-48d6-8f6d-09f23c99cbec	GCF_002085915.1	NCBI RefSeq
4394472f-6a38-452c-8eea-f121a1292931	GCF_002085935.1	NCBI RefSeq
90b8830b-af8d-470e-bb53-2df43f9b6cb4	GCF_002086025.1	NCBI RefSeq
d3302edc-4835-4b1d-83a0-8c178ab399e5	GCF_002086005.1	NCBI RefSeq
3fd4d1ca-e36a-42dc-80fe-21f08edfc0c4	GCF_002086055.1	NCBI RefSeq
da6db4f6-033d-4a9f-9955-865e4839f240	GCF_002085855.1	NCBI RefSeq
c9ac3ccb-9953-41c5-9660-f03b90daacf6	GCF_002085895.1	NCBI RefSeq
82dd2dac-a459-4a49-a151-486f3e70cc31	GCF_002086095.1	NCBI RefSeq
a8b08979-1f10-4fa8-91c8-0cd4001a769f	GCF_002007665.1	NCBI RefSeq
6deeb837-cb13-44d3-99d6-7ead8fb69cff	GCF_002085865.1	NCBI RefSeq
68ba54e4-a873-4a31-bca1-3f788f6e9610	GCF_003353295.1	NCBI RefSeq
97b6013a-454d-412f-812c-4b118db02701	GCF_002085975.1	NCBI RefSeq
48a09f01-1a02-43d8-af6f-846ae5109c28	GCF_003353345.1	NCBI RefSeq
e0f2bdd0-16e3-45fb-a43e-7f8bbac3d885	GCF_003353395.1	NCBI RefSeq
f3f8280f-0e56-4b11-8626-afc0f3952e05	GCF_002085995.1	NCBI RefSeq
78075be6-a6d2-41d9-ab31-f41072ca995a	GCF_003353375.1	NCBI RefSeq
e42088c3-17d8-439f-a206-91c26cadb5a8	GCF_000694255.1	NCBI RefSeq
59728048-9d36-434e-868c-7d5aea4a3763	GCF_000693155.1	NCBI RefSeq
cbeaf0b0-9604-439b-9e23-c72399702b17	GCF_000694155.1	NCBI RefSeq
77fdbb6a-1fa8-4a83-86a0-37b34e4a3a4e	GCF_000694295.1	NCBI RefSeq
e3f6ec0e-b3d2-47e5-85d3-ca08fb421bc0	GCF_000694315.1	NCBI RefSeq
5cecb3dd-3082-4d94-9d9d-1429d1d4a73c	GCF_000694175.1	NCBI RefSeq
b02a9aac-73b3-481f-9a36-686015798a8d	GCF_000693515.1	NCBI RefSeq
5bda2284-3bf0-4416-9051-73f73f042fd0	GCF_000693715.1	NCBI RefSeq
e8a22ef3-77f0-453e-8589-51473fc2effe	GCF_000693335.1	NCBI RefSeq
08138558-1fe5-4ce6-ae66-612f9f54bea6	GCF_000694335.1	NCBI RefSeq
c076ab6c-d663-4042-83c7-9aeabe3e8d37	GCF_000693135.1	NCBI RefSeq
01db8002-fc6a-49d1-8c90-2883c5a04340	GCF_000693215.1	NCBI RefSeq
01ee9485-eb89-477b-9bb7-26da9ebe0e27	GCF_000694235.1	NCBI RefSeq
a61544fa-6a21-4800-88b9-827acbdd4c27	GCF_000693315.1	NCBI RefSeq
cd11ef96-a59a-4966-a125-14012962c4ff	GCF_000694415.1	NCBI RefSeq
805aa460-2204-4722-a23f-edc88b88b7eb	GCF_000633755.1	NCBI RefSeq
b83cd19a-fa2a-4dd3-8584-9f861e5fdf8e	GCF_000633775.1	NCBI RefSeq
e93966b8-9500-4fc5-b6bb-b0262aa47b98	GCF_000694375.1	NCBI RefSeq
2dcf4ce9-75e0-4c8a-971b-844c89805b4f	GCF_000694215.1	NCBI RefSeq
3c9237f0-dab9-4a73-a0e6-f324edccdf49	GCF_000693795.1	NCBI RefSeq
3a319ca2-5737-40f1-9e55-75fc7e6b7c48	GCF_000693495.1	NCBI RefSeq
f36c5bc3-b5a0-4cf0-b3e6-5ebd0fc2e1bc	GCF_000693695.1	NCBI RefSeq
72722557-9e1a-4aac-8dec-efe4f5f61d2a	GCF_000693995.1	NCBI RefSeq
b2c762d3-ecc0-42e6-81ea-f925e769bda3	GCF_000694135.1	NCBI RefSeq
7dae75b4-1c41-439e-b877-2d6e4c670e6e	GCF_000693175.1	NCBI RefSeq
2b78deb1-93e6-4284-86a2-46ca44074647	GCF_000693295.1	NCBI RefSeq
acfbc715-9cce-4f93-8947-d240a5d454a5	GCF_000694355.1	NCBI RefSeq
fbbb0499-39a4-494b-ad22-e4ecfc9546dc	GCF_000693475.1	NCBI RefSeq
eb86c45e-34b8-4b17-8e17-09f6f6f6e1ea	GCF_000693675.1	NCBI RefSeq
a16395ae-3722-47b4-94c9-dfc551ab5ef4	GCF_000688535.1	NCBI RefSeq
4b8167c1-5918-4e57-ad8c-725249a0a699	GCF_000693935.1	NCBI RefSeq
9d90d55e-5cf4-4ded-b330-3f4107e3e871	GCF_000694035.1	NCBI RefSeq
0792faf5-21fa-44e3-8c41-09c6a7011daf	GCF_000693575.1	NCBI RefSeq
ea3899de-88e7-4bd3-a45e-d08192721f9f	GCF_000693915.1	NCBI RefSeq
537375b1-d7aa-4630-b051-10040e0be515	GCF_000694115.1	NCBI RefSeq
f3041c6b-589b-4093-a409-4e32bc301074	GCF_000693855.1	NCBI RefSeq
40dd9327-c144-4034-bf7f-954df5999c9f	GCF_000693235.1	NCBI RefSeq
68817fae-7176-436c-b57e-6b2dad963e50	GCF_000693555.1	NCBI RefSeq
35e42bf6-b4e3-417c-a2f5-c7c623ed99bd	GCF_000693195.1	NCBI RefSeq
2e960757-bbca-4057-ad44-ba5fd0d1fad6	GCF_000693375.1	NCBI RefSeq
86205ce7-f274-4f3a-91de-d63bd5bdda83	GCF_000693755.1	NCBI RefSeq
588f270a-eca5-4109-856c-4b4c1f221d42	GCF_000694015.1	NCBI RefSeq
782561d8-fa40-497f-a4c2-ee5dc16c94cf	GCF_000693735.1	NCBI RefSeq
28076a59-6873-438d-bcc0-e2ce120df7ae	GCF_000693535.1	NCBI RefSeq
7b9b7412-cf31-4d9b-b97d-d6c66050981a	GCF_000693455.1	NCBI RefSeq
647a7409-2bae-4c69-bda9-f0b4017a9f21	GCF_000693835.1	NCBI RefSeq
080f428b-2a9b-43cb-a26e-736cc1f66bc4	GCF_000693655.1	NCBI RefSeq
d3b9a31c-2bf1-4de4-9e68-02f356d5d87c	GCF_000694275.1	NCBI RefSeq
8a5e82a7-d306-445c-aeb9-8de33c584cd3	GCF_000694395.1	NCBI RefSeq
76c3137c-a1ae-4b3b-b003-a5d25fa7dbf7	GCF_000693355.1	NCBI RefSeq
cf60e4c7-abdc-48e3-adf0-c3c016cd26d5	GCF_000693255.1	NCBI RefSeq
ab0d629e-694e-418c-a3e4-1606508087e9	GCF_000688635.1	NCBI RefSeq
acbf90b9-102d-4474-9c43-8d8e7a9143d8	GCF_000693955.1	NCBI RefSeq
5cfdc969-6f38-4872-8056-e920b1a11fd1	GCF_000693615.1	NCBI RefSeq
cda36ce9-8df3-4de6-96a8-cbd5736f8e7b	GCF_000693415.1	NCBI RefSeq
d99610fb-bf5d-4d9a-acab-87e265d89f4e	GCF_000693395.1	NCBI RefSeq
2792fcf9-0449-4a68-9644-1b1fb18952b0	GCF_000693975.1	NCBI RefSeq
21d63f3e-375f-4010-807f-30765363f9c4	GCF_000633735.1	NCBI RefSeq
c0dd2ea0-04f8-45bd-b1de-2f3380333f80	GCF_000694095.1	NCBI RefSeq
85a2ac39-a001-417f-aaa8-46703f9a5a5d	GCF_000693895.1	NCBI RefSeq
5d2be4c8-b43b-4b8c-a708-57da4c111045	GCF_000693275.1	NCBI RefSeq
e9be90e7-adee-4cbe-8aec-47ea6bff56b3	GCF_000694075.1	NCBI RefSeq
24823874-1553-4f8a-8439-aab92d9158e5	GCF_000693635.1	NCBI RefSeq
bac43f15-6179-436f-a918-7efa4a0eb99b	GCF_000693435.1	NCBI RefSeq
7140d35e-f2fb-40d0-9d2d-aed272a3f02a	GCF_000694195.1	NCBI RefSeq
737289ad-bc8b-45ba-8002-a5d786669af9	GCF_000688555.1	NCBI RefSeq
a9df761b-8fbd-4e83-9197-efa44171e404	GCF_000693815.1	NCBI RefSeq
3b7376aa-be56-4f34-a94c-0bbf1344e50e	GCF_000694055.1	NCBI RefSeq
7234f9d1-2c54-4adc-a8b5-e89ad74db9a8	GCF_000693875.1	NCBI RefSeq
6d0b4010-ce82-4bcd-895f-9f66ecb5e9fc	GCF_000693775.1	NCBI RefSeq
9c4ba4e1-a889-4994-a34f-56b0edefb1c0	GCA_001511015.1	NCBI RefSeq
1abb1b67-167a-4f71-8ed8-45c05023f88a	GCA_001511455.1	NCBI RefSeq
e859b6ed-fc3c-48e3-9fcf-35b8d18a399c	GCA_001511615.1	NCBI RefSeq
aa923bab-8a84-4197-a877-ec54f2dee8f7	GCA_001511715.1	NCBI RefSeq
23f7f8d3-fb21-458c-af1e-04fcb98c08ae	ERR2216069	ENA	read dataset only identified through literature survey
ef7e98a2-9320-48a2-8d9e-282aa5bad0b2	SRR10025087	SRA	read dataset only identified through literature survey
1a0e02ed-9dde-47f6-9c0f-f82a813cf6e5	SRR10025091	SRA	read dataset only identified through literature survey
d189338f-9730-4007-a365-b3e7bd83493a	SRR11615789	SRA	read dataset only identified through literature survey
e893629b-e09e-4f82-adad-59eaeaf451e1	SRR12401431	SRA	read dataset only identified through literature survey
74a2e0f0-0797-4588-b611-0bef67ea0b20	SRR5298223	SRA	read dataset only identified through literature survey
f994bf82-12a3-4ac2-b8fb-4ede5325a6a8	SRR5405990	SRA	read dataset only identified through literature survey
b49ca9af-55b0-4c6e-8a50-19ff7ab71465	SRR5405991	SRA	read dataset only identified through literature survey
8695a322-2537-459a-b27b-682963321e7d	SRR5405992	SRA	read dataset only identified through literature survey
1157fd7a-255f-4a17-bc78-0274ea189c33	SRR5405995	SRA	read dataset only identified through literature survey
c9252f0a-c54e-446e-a27e-edb87f40595e	SRR5405996	SRA	read dataset only identified through literature survey
7cf60ef1-731d-45e0-a260-a65e77cb1e89	SRR5405997	SRA	read dataset only identified through literature survey
fdcef098-b532-4491-a77f-3eee5667812c	SRR5630628	SRA	read dataset only identified through literature survey
D4_10_8_30	D4_10_8_30	PRJNA742413	identified in culture collection
79c53917-3ee9-44ae-8bcd-df49e3a1e9a9	VA6218	PRJNA742413	collected during Kp-1 outbreak
a5592767-243b-4c0e-9df3-915c10b13347	MR244	PRJNA742413	collected during Kp-1 outbreak
cc842ce3-e8ce-45fd-b7a1-dbb07621f651	VA11045	PRJNA742413	collected during Kp-1 outbreak
f1378f01-cc05-41a6-a2cd-1378e3d02eac	VA21129	PRJNA742413	collected during Kp-1 outbreak
035c9b27-eaa3-47d2-b93b-483e890366e2	TP4400	PRJNA742413	collected during Kp-1 outbreak
9c03bbcb-dcf6-4a4f-b807-f11afdb46658	TP2865	PRJNA742413	collected during Kp-1 outbreak
7f9e24ed-bbbf-4a22-87f1-2dae11534800	TP3295	PRJNA742413	collected during Kp-1 outbreak
ddaa6982-8d52-4d1a-8821-286cdbdd9081	S-99-18	PRJNA742413	collected during Kp-2 outbreak
de6e01dc-dae3-4a34-8bd2-8d85bda34e57	S-92-18	PRJNA742413	collected during Kp-2 outbreak
8474fe9a-997a-473f-ad01-ce7faad10454	S-142-18	PRJNA742413	collected during Kp-2 outbreak
b818d8a3-5620-4293-9046-5aa840151be5	GCF_000240185.1	NCBI RefSeq
07ffc5bd-b933-4268-a98c-83351f34d6a6	GCF_006364295.1	NCBI RefSeq
0c76ca89-705f-4b53-b30e-6e0a2ceab9a8	GCF_000916415.1	NCBI RefSeq
ed11ad0c-a47d-471c-b88d-377b54ded88c	GCF_011045595.1	NCBI RefSeq
01c22987-78f0-41e0-baa5-7a81feaabad9	GCF_002761315.1	NCBI RefSeq
aad18b4f-8047-412a-ad7a-d74bafc40272	GCF_002903005.1	NCBI RefSeq
105a075b-1689-43da-b5d7-15803d35430d	GCF_002202195.1	NCBI RefSeq
927a459c-3219-4d40-b2a2-ba65e11f4c15	GCF_011066505.1	NCBI RefSeq
e3cbb0f2-76c1-407d-a9c9-90e67e7141e4	GCF_002156725.1	NCBI RefSeq
a75d74fc-6e9a-4096-9d38-613d9acc4508	GCF_002156745.1	NCBI RefSeq
61c77593-83ba-463c-856e-f1f0287b8481	GCF_010183685.1	NCBI RefSeq
95379b33-da8b-4d05-9225-9d215a849e7c	GCF_003574255.1	NCBI RefSeq
67fe5f67-481b-4da0-a59a-d792c962b5f3	GCF_003574275.1	NCBI RefSeq
b69187e5-97b3-4647-a2ff-cd70f79f1e68	GCF_002752775.1	NCBI RefSeq
a671a487-3af0-4ae2-8ada-e7726986d5a7	GCF_008121515.1	NCBI RefSeq
a47d77df-c351-45f5-a32c-ee8dbb8386f0	GCF_000775375.1	NCBI RefSeq
b32ba72f-dba7-4164-8a30-6950ed7f9a7f	GCF_004120115.1	NCBI RefSeq
f69f53aa-0651-4c1a-8a36-72e07df6b257	GCF_010450855.1	NCBI RefSeq
f91da55e-543a-4e5c-aff3-bf8076876860	GCF_003203435.1	NCBI RefSeq
d6eb3616-c5a7-4a5a-a3c2-4d11f510e6df	GCF_014108845.1	NCBI RefSeq
eec8b1cc-1c81-4d11-b9e1-c0013493b5c5	GCF_009755705.1	NCBI RefSeq
e80e5465-cd23-407e-b943-441cb9815b7b	GCF_002967795.2	NCBI RefSeq
b1ffcd07-318d-479b-813a-457576e05d07	GCF_004120095.1	NCBI RefSeq
b5dedd60-adf1-472c-a41f-259226bb9360	GCF_002812665.1	NCBI RefSeq
8d23fad0-4e08-411e-8a3b-17c9f0690143	GCF_004119955.1	NCBI RefSeq
9751232f-9e57-4d75-91cc-27ef27fcdda8	GCF_001902475.1	NCBI RefSeq
badaf66d-5f23-4c4d-bcda-4156c5eff5da	GCF_004119975.1	NCBI RefSeq
053db93e-f481-4157-94f6-7f1266f32d96	GCF_002935085.1	NCBI RefSeq
5550e547-09e3-4d30-8a68-053ade41f033	GCF_002740955.1	NCBI RefSeq
c606ab45-a93d-4d18-b1bb-692bcb7697dc	GCF_009833945.1	NCBI RefSeq
84879cc9-668d-4acc-b9ef-34781d6202da	GCF_001548315.1	NCBI RefSeq
af6b50cc-7225-4832-9ea3-c183c699551f	GCF_011022255.1	NCBI RefSeq
df494239-c690-47ce-bd56-06ac4e976b82	GCF_003367555.1	NCBI RefSeq
7632a901-a500-4081-800c-d2e4c0a0592a	GCF_009856585.1	NCBI RefSeq
e0ac94c5-1a58-4be0-9425-f3baf2554dbf	GCF_000775395.1	NCBI RefSeq
24d4d952-080a-4254-9e3c-7bab6512a32f	GCF_002197225.1	NCBI RefSeq
93366968-2ed3-4150-bc70-4ae2de8d0fe2	GCF_013423825.1	NCBI RefSeq
ae226dd4-6cf7-4f6c-a3d7-c0072d28b659	GCF_004119995.1	NCBI RefSeq
eb1b7ba1-ae29-48e6-8936-d5b3a0f72ee1	GCF_004120075.1	NCBI RefSeq
e74a61f0-d741-4f46-b58a-f2be1057ce0e	GCF_003073335.1	NCBI RefSeq
e0b3132c-32fc-45f0-a8d5-52506abc00dc	GCF_003432165.1	NCBI RefSeq
488ff8dd-096b-4725-928b-0e231ae41659	GCF_009834285.1	NCBI RefSeq
2dae9126-9be7-488e-a017-4eafb34ebc61	GCF_001316565.3	NCBI RefSeq
f291bec8-ca0d-4404-9aa8-b6c7b69fcdaa	GCF_001902435.1	NCBI RefSeq
29b3db2e-b704-4b53-a203-e296fec76ff4	GCF_001902515.1	NCBI RefSeq
2d16e002-66d6-4100-8f0f-c47ce3b058cc	GCF_010183645.1	NCBI RefSeq
e2886a4a-d09b-4ea6-b489-44efc62e6489	GCF_013735895.1	NCBI RefSeq
1cdfe236-1a95-423f-afea-35a2f675e610	GCF_013305325.1	NCBI RefSeq
0337a35b-1cb5-42ef-ad23-5ecb03749965	GCF_002848545.1	NCBI RefSeq
608a0cd9-9298-489d-9fc2-1ab78ba8026f	GCF_001902235.1	NCBI RefSeq
2c0ac991-7220-43c3-a822-73319dba6fd4	GCF_001644765.1	NCBI RefSeq
f2bf4aef-1ebe-401f-a59a-2c85ee19bea7	GCF_002970375.3	NCBI RefSeq
fd271145-3ae3-428d-9f8f-dbdc9084cfb5	GCF_002813595.1	NCBI RefSeq
db6f11cd-1e24-4750-ae11-b77fe40b3d3b	GCF_002587165.1	NCBI RefSeq
19c8426e-89bc-48a8-ab0f-a0540779e059	GCF_008728695.1	NCBI RefSeq
56d98d65-4351-449f-9a7f-00eeeed25768	GCF_002811305.2	NCBI RefSeq
59aac67f-59ce-45a7-96ba-f30cb142775f	GCF_003584585.1	NCBI RefSeq
ef0cbf8b-ca58-4670-8f48-44c589a318d7	GCF_001913175.1	NCBI RefSeq
6d39a831-28af-48a8-96fd-0e0cf9773424	GCF_002278055.1	NCBI RefSeq
454486b6-47f7-4463-82da-f6dcaeb8dfb5	GCF_009684575.1	NCBI RefSeq
79ad3780-d803-4d39-acfe-a73232639bcf	GCF_006494895.1	NCBI RefSeq
284fc862-9841-4fb4-af87-f0eb9e1c33d7	GCF_003856475.1	NCBI RefSeq
1ab3c313-c822-4ba1-8c7d-5b62ff3e3ee2	GCF_001952915.1	NCBI RefSeq
32155467-ec96-4e03-9693-5c815400813b	GCF_900622605.1	NCBI RefSeq
7f79bb8b-e854-4348-ad98-9f3c9675cd06	GCF_003855515.1	NCBI RefSeq
df840619-9a0c-47d2-9513-4e39fff538f6	GCF_003940845.1	NCBI RefSeq
23676a98-e2e3-46ae-a5d1-cad6959cf249	GCF_004118955.1	NCBI RefSeq
b53dd96b-38de-46fa-b9a4-3519fac7eb04	GCF_002300675.1	NCBI RefSeq
22b888eb-a7fc-461a-be52-c900f53a4ba6	GCF_006459145.1	NCBI RefSeq
c6de87fb-95c9-4a15-9e8c-ac93a10104b0	GCF_001529935.1	NCBI RefSeq
ee98f2ee-0233-4f6b-a20e-979583f168d6	GCF_006494915.1	NCBI RefSeq
e2334b7d-9aa5-492f-a687-e30638e96428	GCF_013611495.1	NCBI RefSeq
7b931dd2-9852-4f5b-8d30-56711065c19c	GCF_002848585.1	NCBI RefSeq
4bd0084a-a025-4019-b3ef-9982119c939c	GCF_013731735.1	NCBI RefSeq
d4ce9f5a-f64c-4cb1-859f-1b7e2c8e5fd3	GCF_002852365.2	NCBI RefSeq
0f4659f8-b122-4e37-941c-fccbb5d4672b	GCF_002970895.1	NCBI RefSeq
f402119a-6072-4140-87bf-386679522413	GCF_002269295.1	NCBI RefSeq
c749800c-db57-4606-aa58-4cf8cac9bf21	GCF_006304565.1	NCBI RefSeq
d6add0fd-7f57-49ca-af81-930ed1f6728e	GCF_001902195.1	NCBI RefSeq
7c5953dc-7945-4b80-bf73-35218e531a29	GCF_003363735.1	NCBI RefSeq
f3d99452-bfd2-4adc-b74f-38ce0fa0a712	GCF_013378215.1	NCBI RefSeq
278e4d71-774a-4c26-9a24-b632332b810c	GCF_001902215.1	NCBI RefSeq
6f3a4e5f-9fef-421e-8185-aee71de01907	GCF_013416105.1	NCBI RefSeq
f684758e-bf62-4e89-ba98-35594961460f	GCF_013378195.1	NCBI RefSeq
40978294-d090-4477-9bf3-d25f8c8f8f1c	GCF_013378235.1	NCBI RefSeq
4e8a5800-4e4a-4385-a8c2-2d04e571f762	GCF_013378175.1	NCBI RefSeq
ca6ae94e-0a58-4852-86f2-5c59b1f175b5	GCF_013378315.1	NCBI RefSeq
a853c98f-9e99-4d66-8054-9b31fd6eefb8	GCF_001705385.1	NCBI RefSeq
a4aab331-827a-4109-948a-ad06ab4c65ec	GCF_013378295.1	NCBI RefSeq
52ed5f37-f1df-4663-918e-1dfd859b27e0	GCF_013378155.1	NCBI RefSeq
f16b4121-5824-4378-a607-9f1bccd02cce	GCF_013416085.1	NCBI RefSeq
400e968c-27db-4b78-b2a8-dc63586c9d57	GCF_004322795.1	NCBI RefSeq
0ff8d2bc-4cb8-45b7-a3dd-62824b3cc9c1	GCF_002948565.1	NCBI RefSeq
8ad48957-815b-4aa7-969b-b78dd4dfab7a	GCF_013349025.1	NCBI RefSeq
96b53650-8fba-49b0-ac95-394d98e66f98	GCF_013349005.1	NCBI RefSeq
513a4d50-cfdd-4474-a4ed-adc2e92f3935	GCF_013348885.1	NCBI RefSeq
1007e7c6-c2e2-497c-8bdf-226772037a97	GCF_013348985.1	NCBI RefSeq
9e231263-0ed2-453f-9d0f-6759ebc9869d	GCF_013348925.1	NCBI RefSeq
7d6d9032-64ff-4074-8a07-4f78075ca4bc	GCF_013348905.1	NCBI RefSeq
f630f36b-a871-4479-a534-3fde506aee96	GCF_013348945.1	NCBI RefSeq
1a759372-252f-441a-9a07-a57fae7c6a90	GCF_013348965.1	NCBI RefSeq
bae60d5f-63f4-4e99-84c2-e3309d1c3ca6	GCF_013349085.1	NCBI RefSeq
95a990b8-a725-431c-b896-4799717dff17	GCF_902827215.1	NCBI RefSeq
b43592ac-f84b-4ac7-aae3-fa2cf50a9592	GCF_013349065.1	NCBI RefSeq
59348cea-7a06-4f75-b058-8e1fc8b0dd32	GCF_013349045.1	NCBI RefSeq
d0673bfb-1f76-4594-a372-75405f665911	GCF_003261955.2	NCBI RefSeq
2b6222f7-d843-4d0b-be4d-e6eba297dee4	GCF_002257765.2	NCBI RefSeq
ec6b540c-f80b-4b9a-9483-228c17eb9a98	GCF_009914235.1	NCBI RefSeq
3cedec7d-ab73-43e1-ad85-032c2df7d802	GCF_003037005.2	NCBI RefSeq
caea66d0-65c5-4e11-b1f3-ec1b96a33c5b	GCF_009914255.1	NCBI RefSeq
5f6569ba-1672-4a84-a04b-62017ec48a45	GCF_010586985.1	NCBI RefSeq
989498a8-97ce-45d4-8865-bb178ae0ef08	GCF_004295405.1	NCBI RefSeq
099b0989-4e53-4a33-b5f1-4f040f43f152	GCF_001611055.1	NCBI RefSeq
652d4b84-ebde-4686-92f8-d33de2cb501e	GCF_009906875.1	NCBI RefSeq
1ff4be9f-3e4c-4da0-8abf-0fedb91517a0	GCF_002180315.1	NCBI RefSeq
d284bc3a-8e0c-4a14-9176-71619a6b08c0	GCF_011752495.1	NCBI RefSeq
506caefe-9467-41ca-960d-59416e65302c	GCF_003073675.1	NCBI RefSeq
c17bbd1b-1e59-4149-8c05-0f3d1832ae1f	GCF_000968155.1	NCBI RefSeq
1423388c-b18f-4ebb-8683-5193d9c5ca10	GCF_009497755.1	NCBI RefSeq
b55b2e4d-c951-4b07-9276-de8ec775a9c3	GCF_003030045.1	NCBI RefSeq
3a769190-ea57-4cdf-a582-99887d48ae02	GCF_003181055.1	NCBI RefSeq
ddff24ce-3427-439f-98d3-5b6c93377cc0	GCF_002909775.1	NCBI RefSeq
55f5e764-8ba1-4dbd-a64c-9db27c6aa566	GCF_003856595.1	NCBI RefSeq
de4e78c0-34ca-4556-9dab-afc32e910834	GCF_008728415.1	NCBI RefSeq
d25e263c-8c04-4618-92fa-73db55cbe7c6	GCF_013811845.1	NCBI RefSeq
6a8f3dee-67d8-42b7-8dce-fb1de4146727	GCF_000364385.3	NCBI RefSeq
f5f6fe1f-23a9-420f-8df2-40159d188821	GCF_001922465.1	NCBI RefSeq
49f9ac77-a622-42fd-8131-a251cf4f1bb0	GCF_002009075.1	NCBI RefSeq
9af68a6b-74df-4fc2-b7a7-d1d4d7f6ade7	GCF_003711065.1	NCBI RefSeq
eb62ee7c-e3e1-4d6b-8bd5-43293bf20804	GCF_005944305.1	NCBI RefSeq
edd66654-533e-4a23-afd3-969f4c878849	GCF_004209795.1	NCBI RefSeq
c38d3c6a-e6ff-416e-91da-0be9dcb3183a	GCF_002202275.1	NCBI RefSeq
d049e942-93bf-470e-b08a-1179e2e0e968	GCF_003934185.1	NCBI RefSeq
bd9d219e-8a77-4838-b003-8caf343431a7	GCF_003429545.1	NCBI RefSeq
3b08920c-3bbc-4bdf-87b1-481b30b9e17f	GCF_002787755.1	NCBI RefSeq
71da814f-7873-4e84-80f0-43ed1044958b	GCF_004135795.1	NCBI RefSeq
[truncated: 6,994 more rows]
